# Supplementary material for: Semaglutide slows epigenetic aging in a randomized trial of HIV-associated lipohypertrophy
Source: Nat Commun. 2026 May 19;17:6606. doi: 10.1038/s41467-026-72861-3 (PMC13381876; doi:10.1038/s41467-026-72861-3)
Supplement: Supplementary file 4 — Source data [file 41467_2026_72861_MOESM4_ESM.xls]

## Sheet: Description
Source Data
Epigenetic Clock and Biological Aging Measures
Sheet	Description
Fig. 2	Individual participant biological age change scores (Δ) from baseline to Week 32, measured by multiple epigenetic clock algorithms across four analytical panels. Columns represent individual participants (n up to 84); rows represent Baseline and Week 32 timepoints for each panel. Paired Baseline/Week 32 raw clock values Pused in scatter plots.
Fig. 3	Per-participant annual epigenetic age for 12 epigenetic clock and multi-omics aging algorithms (AdaptAge, CausAge, DNAmFitAge, PCHorvath1, PCHorvath2, Retroclockv2, OMICmAge, DamAge, Horvath, Hannum, PCHannum, PCGrimAge, PCPhenoAge, SystemsAge, IntrinsicCapacity). Covariates include Age, BMI, Sex (Female = 1), hsCRP, and sCD163.
Fig. 4	Per-participant GrimAge v1 and GrimAge v2 DNAm annual epigenetic age. Covariates include Age, BMI, Sex (Female = 1), HsCRP, and cd163.
Fig. 5	Per-participant systems-specific annual epigenetic age, covering 11 organ systems: Blood, Brain, Inflammation, Heart, Hormone, Immune, Kidney, Liver, Metabolic, Lung, and MusculoSkeletal. SystemsAge composite score also included.
Note: All values are reported as they were used to generate the corresponding figures. Randomization column: 1 = intervention group, 0 = control group (where applicable). Source data are provided as a Source Data file.
Supp. Fig. 1	Baseline chronological age and baseline epigenetic age estimates for all 84 participants across 14 DNA methylation clocks (AdaptAge, CausAge, DNAmFitAge, Hannum, PCHorvath1, PCHorvath2, Retroclockv2, OMICmAge, DamAge, Horvath, PCHannum, PCGrimAge, PCPhenoAge, SystemsAge).
Supp. Fig. 2	Per-participant unadjusted annualized change in epigenetic age (Week 32 minus baseline, expressed as years per year) across 13 DNA methylation clocks for all 84 participants. Randomization column: 1 = semaglutide, 0 = placebo. These unadjusted values correspond to the companion covariate-adjusted ANCOVA results shown in Fig. 3.
Supp. Fig. 3	DNA methylation–based estimated proportions of peripheral-blood immune cell types (CD4 naïve T, CD4 memory T, memory B, naïve B, Treg, CD8 memory T, CD8 naïve T, NK, monocytes) at baseline and Week 32 for all 84 participants. Randomization column: 1 = semaglutide, 0 = placebo. Values were generated using a DNAm deconvolution method and were used to test for between-group differences in cell compo…

## Sheet: Fig.2
Panel B
Baseline	0	0	0	0	0	0	0	0	0	0	0	0	0	0	0	0	0	0	0	0	0	0	0	0	0	0	0	0	0	0	0	0	0	0	0	0	0	0	0							0	0	0	0
Week 32	0.272315	4.09857	0.951808	-5.04318	-0.344634	9.98049	-0.356139	3.31632	5.43395	-0.451522	-2.34088	1.66738	1.04773	1.05378	1.25978	3.50331	-0.703833	0.330312	-0.763208	8.86392	-0.874052	4.59068	0.453177	0.109448	1.1234	7.98042	2.66794	3.62666	5.31048	3.05149	-0.181358	2.19685	3.09244	2.67549	0.539057	2.12362	4.45659	3.40704	-3.23371							0.717425	4.05567	-0.152666	-10.4663
Panel D
Baseline	0	0	0	0	0	0	0	0	0	0	0	0	0	0	0	0	0	0	0	0	0	0	0	0	0	0	0	0	0	0	0	0	0	0	0	0	0	0	0							0	0	0	0
Week 32	-0.15533	-0.0021748	-0.02705	-0.186981	0.0182559	0.355424	-0.0070372	0.0293263	0.252831	-0.119431	0.0216317	-0.198013	0.019964	-0.0765755	0.0991328	0.0302561	0.132749	0.119211	-0.0477009	0.43234	0.0612318	0.0173826	-0.0179796	0.134349	0.0125246	0.241835	0.030447	0.125923	0.0503814	0.131464	-0.041358	-0.0241846	-0.0827449	0.150594	-0.0744225	0.0479815	0.308446	0.021014	-0.117556							-0.0662338	0.113167	-0.0962687	-0.0447465
Panel F
Baseline	0	0	0	0	0	0	0	0	0	0	0	0	0	0	0	0	0	0	0	0	0	0	0	0	0	0	0	0	0	0	0	0	0	0	0	0	0	0	0							0	0	0	0
Week 32	0.379133	0.783859	-0.618663	-2.81742	-4.87514	11.4585	-2.32443	-0.548555	2.05821	3.11166	-2.66524	4.08283	1.74601	0.110316	2.99035	2.8378	-4.36734	0.971038	-0.120639	5.78959	-6.15092	2.04102	2.16467	2.12155	0.847169	4.45253	1.25096	2.00467	5.73924	0.505408	0.868339	1.12908	2.73692	1.96091	2.03461	6.72725	3.59356	7.46751	-3.06967							0.968238	0.219	-1.57497	-10.65
Panel H
Baseline	0	0	0	0	0	0	0	0	0	0	0	0	0	0	0	0	0	0	0	0	0	0	0	0	0	0	0	0	0	0	0	0	0	0	0	0	0	0	0							0	0	0	0
Week 32	2.74315	4.85487	-0.544235	1.77973	-3.69943	9.69375	0.527323	1.82615	4.53278	5.2955	-0.500789	1.11311	3.08536	-5.31372	2.46479	4.59845	0.717047	0.79912	-1.60536	7.44865	-0.634778	5.61753	-1.61349	2.72827	2.42029	3.58098	3.71383	2.79738	6.88436	3.10817	-3.77813	-0.511979	4.91327	0.74827	2.1547	2.56522	0.936472	4.3663	-0.417477							3.6422	9.89168	-0.0373802	-19.4039
Panel A			Panel A				Panel C			Panel C				Panel E			Panel E				Panel G			Panel G
Baseline	Week 32		Baseline	Week 32			Baseline	Week 32		Baseline	Week 32			Baseline	Week 32		Baseline	Week 32			Baseline	Week 32		Baseline	Week 32
54.9104	55.078		75.5811	76.0226			0.877833	0.782245		0.962292	0.921532			61.7866	62.0193		72.9643	73.5585			57.436	59.1195		73.6515	75.8867
64.8042	67.3264		59.8928	62.3886			1.02476	1.02342		0.852556	0.922198			68.378	68.8591		68.575	68.7094			69.2341	72.2135		59.36	65.4305
59.8281	60.4138		68.0051	67.9112			0.917143	0.900497		1.02273	0.963491			62.6461	62.2664		69.5332	68.5666			63.7279	63.3939		69.7991	69.7761
70.0391	66.9356		79.8468	73.406			1.33093	1.21586		1.12761	1.10007			72.6632	70.9342		81.3475	74.8116			66.7378	67.83		80.1462	68.238
54.1485	53.9364		58.0491	59.6458			0.719402	0.730637		0.831027	0.818188			60.3951	57.4033		62.0536	63.1376			59.5883	57.318		65.3122	64.8014
65.428	71.5699		56.0816	56.3508			0.872622	1.09134		0.946318	0.944207			60.9058	67.9379		62.5509	61.6122			60.8721	66.8212		61.0885	59.1315
56.9315	56.7123		67.7798	64.0392			0.908907	0.904577		1.02066	1.14319			63.7034	62.2769		70.7955	70.6606			57.7235	58.0472		70.0124	66.5551
73.8239	75.8647		53.329	55.7181			1.16012	1.17817		0.801583	0.971998			75.1949	74.8582		59.1989	59.0912			67.619	68.7397		57.9118	56.2345
32.0841	35.4281		36.9971	39.3476			0.856595	1.01218		0.846205	0.910188			36.9517	38.2148		39.7408	41.1			35.8002	38.582		33.3775	37.7322
63.4467	63.1689		40.71	40.5711			0.921611	0.848115		0.969145	0.942783			68.135	70.0446		48.1748	48.4082			60.6639	63.9138		43.8027	44.5475
64.8441	63.4036		31.1065	32.2717			0.954871	0.968183		0.850516	0.885032			63.1113	61.4756		39.3164	39.8758			61.5852	61.2779		32.3553	31.8327
42.5137	43.5398		47.0347	48.4289			1.03839	0.916541		0.747753	0.714626			49.8303	52.3359		53.7709	52.548			48.5561	49.2393		50.3354	52.5429
58.441	59.0858		68.9365	67.4816			1.00305	1.01534		1.00178	0.938949			61.4773	62.5488		71.5914	71.6435			64.5837	66.4772		68.023	64.535
71.7016	72.3501		42.457	44.6138			0.822652	0.775528		0.926652	0.852495			73.2945	73.3622		51.671	52.8849			70.4742	67.2132		51.1369	51.8688
46.7192	47.4944		60.6244	62.2944			1.06745	1.12845		1.16241	1.0808			52.5906	54.4258		64.3412	65.2517			51.8031	53.3158		60.972	60.7879
64.6451	66.801		64.0738	62.6023			1.00305	1.02167		1.16893	1.06819			66.135	67.8766		64.167	63.4585			63.0999	65.9219		62.1777	60.5777
67.1087	66.6755		72.3592	71.9625			1.26609	1.34778		1.10201	1.0775			71.5005	68.8203		77.0062	77.4295			67.3695	67.8095		73.1203	75.9436
61.0639	61.2672		68.2492	57.6288			1.02638	1.09974		1.36784	0.915873			66.2622	66.8581		61.0058	58.984			67.0344	67.5248		65.7058	60.0944
63.8693	63.3996		70.4406	67.5446			1.09651	1.06715		1.16487	1.10476			68.2136	68.1396		74.4589	72.4726			68.3354	67.3502		73.3183	70.5083
53.0374	58.4921		64.6238	64.7285			0.961728	1.22778		1.0012	0.988228			55.2138	58.7669		66.4026	67.3002			52.0793	56.6505		66.913	67.5515
60.8708	60.3329		57.1091	57.2074			0.921006	0.958687		0.936783	0.968834			67.4105	63.6357		67.6087	68.3121			64.7721	64.3826		56.7907	57.5104
41.6926	44.5177		45.1691	47.0565			0.86473	0.875427		1.04207	1.06603			50.2208	51.4734		55.1578	57.6023			44.526	47.9735		53.3912	52.0266
32.2998	32.5786		57.8373	60.1549			0.710847	0.699782		0.965939	0.990419			36.5467	37.8751		62.4113	64.3666			37.7891	36.7989		54.9476	55.5119
69.6841	69.7515		58.0828	40.1671			1.03304	1.11572		0.748883	0.800567			71.7746	73.0766		63.3246	53.6177			66.6173	68.2917		59.3093	59.6527
67.4837	68.175		40.1607	36.2701			1.11178	1.11948		0.866806	0.739132			69.5199	70.0399		50.6777	48.8043			67.5099	68.9953		43.4872	38.7551
63.8805	68.7915		60.7956	57.2197			1.00233	1.15116		0.996797	0.76928			67.5928	70.3253		63.7185	62.7485			63.2773	65.475		63.6008	61.8981
63.4416	65.0834		70.4925	71.0633			0.885254	0.90399		0.874661	0.854968			64.6609	65.4286		74.239	72.8936			60.0864	62.3656		71.4761	71.9977
73.1987	75.4305		47.6902	45.7293			1.08648	1.16397		0.895431	0.814891			75.4287	76.659		57.1357	55.1998			72.5012	74.2179		54.8744	54.5825
55.3936	58.6616		52.0856	52.4784			0.950937	0.981941		0.894335	0.941118			59.0301	62.5523		60.5857	63.0565			59.815	64.0399		53.5806	52.1381
61.3844	63.2623		74.4293	76.0502			1.07167	1.15257		1.19874	1.27125			71.9291	72.2392		72.6507	72.943			67.8156	69.7231		69.3522	70.2985
62.4375	62.3259		59.4347	61.8518			0.879831	0.85438		0.985126	1.09249			63.7615	64.2944		64.9812	67.3022			64.7999	62.4813		58.4855	63.1559
56.4265	57.7784		72.3821	73.9537			0.945704	0.930821		1.0968	1.127			59.1727	59.8657		79.9673	80.3468			63.0643	62.7501		75.3263	76.4168
52.9506	54.8537		64.7606	63.8827			1.00867	0.957746		0.938924	0.82571			57.4372	59.1169		68.543	69.3163			57.6024	60.6177		65.5314	65.2479
79.2105	80.857		44.0199	44.6419			1.28766	1.38033		0.854078	0.833068			79.1074	80.3108		52.3419	53.7326			74.7957	75.255		49.1933	50.8039
54.3752	54.7069		37.5486	38.3286			0.822195	0.776397		0.811827	0.830373			61.3616	62.6103		45.8745	44.863			54.8238	56.1461		44.061	45.4427
46.3907	47.6975		50.6853	48.4849			0.899587	0.929114		0.960821	0.792564			50.8862	55.0147		58.813	55.0741			48.9719	50.5462		57.6631	56.2038
66.2858	69.0283		48.3743	49.2443			0.940155	1.12997		1.00472	0.992022			67.0307	69.2361		54.7067	56.1671			64.0771	64.6518		55.6229	56.3593
47.0461	49.1428		66.4208	66.7357			0.932939	0.945871		1.22585	1.1684			55.4726	60.0554		64.4181	66.5927			49.3509	52.0305		63.3081	60.9568
52.899	50.9091		43.7373	44.8488			1.08501	1.01267		0.910834	0.924647			54.5283	52.6444		54.3665	56.1415			53.1452	52.889		50.3886	54.4202
			63.0101	64.8706						1.05471	1.00425						69.6941	67.355						64.3553	67.9734
			45.709	47.5945						0.948966	1.047						50.3631	48.3883						47.5368	50.2035
			66.8964	67.3715						1.12087	1.07776						64.1277	64.6076						65.147	64.4756
			47.5722	50.6574						0.718702	0.825373						55.0794	57.3419						53.3124	57.5367
			64.6706	66.5004						1.0529	0.944786						74.6794	74.5736						65.9877	68.736
			64.0938	65.9298						1.01208	1.0421						68.3466	69.7206						67.8434	67.8303
[truncated: 41 more columns]

## Sheet: Fig.3
Sample.Number	Randomization	Age	BMI	Female	HsCRP	cd163	AdaptAge	CausAge	DNAmFitAge	PCHorvath1	PCHorvath2	Retroclockv2	OMICmAge	DamAge	Horvath	Hannum	PCHannum	PCGrimAge	PCPhenoAge	SystemsAge	IntrinsicCapacity
OZ102	1	53.5398	36.7477	1	10486.2	1041.75	19.3216	17.4478	0.824546	0.879915	1.25858	1.77973	-2.81742	-0.120049	11.625	2.44738	-0.20708	-5.05703	-7.05952	-5.96443	0.0216765
OZ127	1	61.3839	28.7218	1	7104.78	993.675	-21.3846	-6.3794	-2.29552	-1.94706	-4.78391	0.936472	3.59356	5.29616	-2.6827	-1.32324	1.70769	4.46883	3.51346	3.13632	-0.00800869
OZ128	1	56.8609	29.0671	1	6794.98	497.283	8.13359	6.42445	10.2199	2.25468	2.98751	0.717047	-4.36734	4.65292	5.86106	2.8044	3.71479	-0.705766	3.60159	1.12291	-0.00449369
OZ132	1	58.3722	33.9093	1	431.625	568.791	4.76649	2.98917	2.44934	3.98103	6.58629	4.59845	2.8378	5.96755	5.05079	2.44228	7.05497	3.51293	9.02275	5.95814	-0.0207694
OZ136	1	33.7201	30.6621	0	2355.03	1229.42	6.31152	4.69275	6.52212	3.38566	4.05763	2.46479	2.99035	4.63126	6.76253	5.57484	3.09506	1.26324	1.53468	2.86631	-0.00404563
OZ141	1	57.6548	42.4562	1	26243.3	1100.31	7.54509	-6.70957	-2.12379	-4.61428	-4.76129	-0.500789	-2.66524	-12.9558	1.19703	-5.04171	-5.72438	-2.34731	-5.41754	-4.21486	0.0130005
OZ143	1	38.9768	30.77	0	3454.35	377.615	-10.7397	4.94855	10.5864	4.8757	4.48625	4.3663	7.46751	10.06	6.35804	6.62316	5.62787	3.41639	6.37372	4.18906	-0.0126993
OZ147	1	44.9455	39.7334	0	3947.45	370.91	-5.81813	12.1065	3.47132	4.56959	5.65661	4.91327	2.73692	19.2612	-0.707861	2.52341	4.83124	3.10094	6.00228	4.73911	-0.0126227
OZ148	1	53.9286	32.3605	1	3275.37	811.787	9.79031	-0.276494	4.53113	3.37174	6.30603	5.2955	3.11166	-12.9384	10.7745	8.34534	4.89597	-0.452762	4.77228	1.56486	0.00193992
OZ150	1	54.9443	33.586	1	1792.88	358.449	13.1559	2.84616	5.46907	1.63434	2.34232	2.1547	2.03461	-23.3593	8.15186	6.06861	2.84337	0.540538	3.07021	2.71824	-0.00557353
OZ159	1	57.507	34.5265	0	3812.11	1097.28	-8.67376	11.2373	-2.55662	7.92915	1.85921	3.71383	1.25096	8.5576	12.7293	4.77536	3.0433	2.67527	1.13476	-1.66997	-0.00737385
OZ162	1	70.1288	25.811	0	2824.35	446.877	-17.5362	0.0646606	1.1897	0.359092	3.26777	0.74827	1.96091	11.4054	-4.28919	2.15055	1.79453	2.68284	2.69417	2.88635	-0.00389915
OZ172	1	57.2578	27.5978	0	2030.16	1037.96	-14.2269	-3.94803	-5.68398	-2.19259	-4.05637	3.10817	0.505408	8.56726	5.0229	-0.781918	-1.51387	3.05987	-0.454415	3.07712	0.00255074
OZ175	1	48.9538	33.0883	0	1680.81	960.191	6.36383	-0.56079	0.758498	5.0405	3.34263	2.74315	0.379133	2.37531	-0.421725	3.39326	2.01987	0.273063	1.18457	0.600033	-0.00848603
OZ177	1	22.366	32.5693	1	9515.94	1030.85	-1.67992	-4.04988	0.875455	-0.230605	1.33972	-1.61349	2.16467	3.12075	-3.11609	8.93982	0.506859	0.454421	-0.496003	1.76524	0.00657682
OZ185	1	55.0511	28.9871	0	954.798	428.478	-2.31843	1.62771	-14.472	-10.747	-16.9375	-0.634778	-6.15092	-5.03991	-4.87938	-9.56574	-11.1656	-0.876453	-12.4983	-1.44739	0.0295439
OZ189	1	68.0698	31.1168	1	6274.92	1284.51	17.6227	-5.45354	3.63292	0.813906	0.0148413	2.72827	2.12155	-19.9533	4.67485	-0.699622	0.951581	0.109749	2.74411	1.95894	-0.00346542
OZ215	1	36.6825	32.8047	0	10670.3	469.103	-9.88234	-0.0991937	5.06096	4.14423	-3.68247	2.56522	6.72725	7.3664	1.10684	-0.873954	-0.246305	2.12945	2.35748	0.880086	-0.00684312
OZ231	1	45.7313	45.2845	1	8614.41	626.099	-17.5105	-4.06026	0.765407	2.65799	6.67193	7.44865	5.78959	16.8342	1.03625	3.30359	11.1688	8.88827	18.6666	11.8583	-0.0364691
OZ233	1	68.7571	40.0472	0	1543.9	604.567	-6.56836	2.13932	3.75582	-0.195779	1.20494	-5.31372	0.110316	-2.23035	17.9445	-4.00894	0.378842	1.05667	-0.00818949	-2.15332	-0.00623364
OZ239	1	30.3497	40.0562	0	3130.51	688.827	8.61726	5.56622	2.65315	7.18676	9.35255	5.61753	2.04102	-5.54549	2.46264	5.88093	11.244	4.60329	11.7513	8.10107	-0.0259986
OZ252	1	54.6076	35.483	1	9667.96	616.898	12.7624	10.629	6.66432	0.367442	-1.45658	0.79912	0.971038	-7.70773	3.90458	6.84917	3.88081	0.331219	3.04902	-0.917571	-0.00333688
OZ27	1	45.5916	40.5177	0	13260	619.794	-0.297948	-3.1946	7.93604	4.38863	8.90338	6.88436	5.73924	4.99941	9.89315	5.15348	5.38502	5.32506	10.6287	12.5354	-0.015242
OZ298	1	19.5952	39.319	0	4153	432.754	-3.08825	5.42844	4.33664	7.11016	6.50627	4.53278	2.05821	12.6031	8.22981	5.6985	9.02558	5.44888	12.4088	7.93281	-0.00103636
OZ30	1	51.333	28.6988	0	1425.39	388.39	-7.56623	-0.411615	-4.84856	-2.45061	-1.05421	-3.69943	-4.87514	5.77186	-5.09937	-1.76024	-5.33917	-0.34558	-4.55741	1.02884	0.0134355
OZ315	1	47.9298	31.594	1	21522.2	546.418	-18.8792	-6.92848	-0.99927	-2.54551	-1.14004	0.527323	-2.32443	14.1555	3.98276	-4.84057	-4.79779	-0.357117	-6.32339	-3.24887	-0.00591071
OZ318	1	57.3838	31.3742	1	2662.99	570.837	-0.0341768	-10.6508	2.10054	4.93075	6.62414	-3.77813	0.868339	-2.90919	12.7664	5.88159	5.73562	-0.181856	5.14066	-0.577915	-0.0232954
OZ33	1	54.0791	25.7584	0	5133.3	943.618	-34.7326	3.70642	-1.06675	2.36899	-0.395039	4.85487	0.783859	22.5088	0.632124	-3.15072	-1.00201	4.10983	1.67996	4.92251	0.0103314
OZ34	1	51.2427	39.0044	1	9464.4	417.64	-10.9638	9.92288	-3.11813	7.49375	7.59033	-0.511979	1.12908	19.1862	9.43241	3.26018	4.47076	2.20288	4.61084	2.02269	-0.00725761
OZ38	1	53.7807	25.3051	0	3245.04	395.264	-8.51038	-1.89115	1.77701	4.82118	3.12903	3.58098	4.45253	6.28468	-1.15973	0.863244	6.98022	8.00234	9.22681	7.93936	-0.0220272
OZ51	1	63.0677	26.7442	1	5712.85	845.102	0.633441	-2.03422	7.42031	7.9584	13.926	9.69375	11.4585	13.6382	5.31749	10.8678	15.2146	10.0079	20.3787	16.2788	-0.0205276
OZ53	1	37.1123	47.5844	1	17383	568.306	21.5095	-0.925821	0.574784	0.351608	2.49133	-0.417477	-3.06967	-7.83959	9.45399	3.94453	1.57381	-3.24259	0.92688	-2.63801	0.0100109
OZ57	1	49.8053	45.2302	1	9414.8	260.584	4.78821	15.6785	-1.14805	2.70074	2.11553	3.08536	1.74601	0.502563	4.75497	6.1727	1.83797	1.05061	-1.94479	0.844572	0.0108672
OZ64	1	61.1019	39.0675	0	2240	1148.4	-20.2446	2.42645	-2.8118	-2.19007	-4.57134	2.79738	2.00467	7.66225	-4.21496	-0.66226	-2.04999	3.63662	-1.35542	1.77766	-0.000619148
OZ67	1	57.6466	27.4697	1	9407.79	1495.3	-2.99326	0.951258	2.73097	1.3239	4.50043	2.42029	0.847169	3.09248	15.4427	-3.33809	3.67125	1.12649	3.17502	0.969613	0.000313824
OZ7	1	54.78	40.9221	1	6359.48	584.541	-23.7889	4.8109	-3.7649	1.16045	-1.72425	-1.60536	-0.120639	18.3792	-2.23245	-0.975185	-0.996168	-0.765304	-2.11864	-5.49734	0.00551055
OZ80	1	56.7815	33.8746	1	16745.5	811.551	-7.82984	2.79985	3.22002	1.14958	4.26814	-0.544235	-0.618663	1.48189	6.60441	2.63581	2.37373	0.954422	2.51484	3.27999	0.00901098
OZ82	1	63.6646	27.5604	0	10391	593.079	-28.961	4.4429	-4.87303	0.456052	-1.25949	1.82615	-0.548556	22.963	-2.06192	-2.80908	-1.10631	3.32543	-3.44546	1.66272	-0.00628218
OZ9	1	35.308	59.0126	1	19304.5	979.052	-30.3805	3.92396	-2.08609	2.58817	0.276319	1.11311	4.08283	23.4182	5.07663	1.2451	-1.57196	1.67196	-0.361618	1.64642	0.00238346
OZ105	2	55.4125	26.3661	0	6452.75	391.23	10.5417	5.80183	-0.403	4.08974	2.97435	9.89168	0.219	12.4423	-6.46608	6.22373	8.54386	4.06681	6.37031	6.16022	-0.0150547
OZ112	2	21.4789	36.0042	0	3681.32	806.243	-4.96328	-2.06299	1.24447	-1.5944	0.216516	-0.8515	0.911538	13.1047	-7.38808	-2.9072	-0.0738782	1.89867	1.67128	3.49439	-0.000212174
OZ120	2	30.8343	39.4326	1	8876.05	461.405	-7.77764	0.0862957	0.468664	0.178094	2.48273	1.21354	0.38016	9.35292	-5.785	8.25341	0.555043	-0.226297	-0.363224	1.67962	0.0151186
OZ14	2	71.0761	26.1453	1	7205.25	665.058	7.91168	5.80747	2.867	0.839234	-0.587584	3.6422	0.968238	-8.68716	2.12318	5.7366	0.395649	0.719395	0.676935	0.724463	-0.0103933
OZ144	2	55.7821	34.1129	0	299.348	499.735	5.31954	4.82166	3.84417	2.81617	5.08373	-0.832352	1.76633	-1.72493	0.810651	-0.721028	4.90158	2.60169	7.30069	6.96742	-0.0129506
OZ156	2	35.5627	32.9127	0	4773.23	668.236	-2.10899	8.78994	0.427574	-0.971178	-2.59935	-0.475633	-3.15437	-9.8188	10.0775	-0.947029	-4.84831	-3.19529	-7.98252	-5.23514	0.00694031
OZ168	2	39.7599	42.9682	0	8931.79	656.374	-5.65927	-4.54696	0.403458	-5.59917	-4.51725	-2.37789	-6.09248	-4.57409	-6.83504	-4.37165	-8.47259	-3.58548	-9.28473	-3.42277	0.0140258
OZ179	2	52.8498	28.4108	1	4574.84	850.486	-3.21462	4.94922	0.375841	-0.398807	0.118411	-2.60719	-1.15438	9.4289	5.57501	4.80445	-3.29217	-2.39782	-5.10566	-3.05109	0.00835658
OZ18	2	50.9086	30.8661	1	100.449	202.08	-23.7295	11.612	-3.09357	-0.0639548	-5.24716	-0.299954	1.4836	15.8783	-0.907954	-1.51096	-2.8556	2.72116	-0.766998	3.25535	0.00302106
OZ181	2	62.8404	35.4059	1	7525.11	653.92	0.868108	8.94367	1.81445	5.11583	2.25538	1.54187	0.476138	2.52798	8.89589	6.74914	4.19743	2.64125	4.09512	3.27243	-0.01126
OZ19	2	44.6279	34.9832	0	859.004	430.552	-10.0437	1.42799	4.03531	1.8445	1.38488	0.919525	3.18614	25.2862	0.32495	1.46297	1.82531	3.77647	4.56513	4.70295	-0.00196534
OZ194	2	56.8253	29.2828	1	7829.77	478.424	-26.4738	3.54014	-0.225941	20.1371	14.6234	5.89561	-3.81148	27.553	16.2688	-0.0158884	13.7837	3.03153	13.1413	0.678246	-0.038914
OZ197	2	51.4124	34.3616	0	1889.66	351.866	-3.29482	5.37443	2.84036	6.42992	7.28678	7.61018	3.78203	13.4331	12.0484	3.59374	7.84819	3.93859	11.0623	8.05172	-0.00649053
OZ198	2	52.0832	30.3351	0	18459.1	967.207	2.90947	11.0418	4.52945	0.438271	0.272234	-2.77451	-1.58055	-5.10198	10.0013	-4.62071	-5.33084	-5.82677	-9.8295	-8.83034	0.000591603
OZ20	2	59.4975	28.1805	0	1913.57	393.762	5.27787	-3.45571	2.92518	-0.32063	-1.40412	-0.461894	1.26006	-6.04613	8.14086	-0.909351	-2.74197	-1.43046	-4.46425	-2.34408	0.000933533
OZ203	2	60.0971	28.828	0	9986.66	514.189	-4.35517	12.8307	-0.146347	3.37714	-0.687626	-0.021399	2.23886	15.0959	4.74644	2.40076	2.93345	2.99172	2.64466	0.621655	-0.0114389
OZ209	2	49.4384	27.142	0	1221.03	579.95	8.97772	-0.934505	2.00305	-5.57239	-9.56002	1.1728	1.1463	-3.1661	1.82532	-2.10851	-3.07152	0.160115	-3.73584	-3.12178	0.00909689
OZ21	2	25.0491	24.8168	1	6273.24	386.947	7.94501	11.0164	8.16412	10.7929	7.50033	7.09578	2.21473	8.85741	7.48619	8.81298	10.0511	3.83012	8.51993	6.93775	-0.0166178
OZ210	2	41.5176	28.8145	0	1003.65	454.753	-5.0834	4.43007	4.67127	-1.03026	0.402311	-2.3505	4.0261	10.6891	11.0868	2.1704	-1.1636	0.640106	-0.0752686	1.86901	0.00811752
OZ212	2	56.535	31.1515	1	8024.45	591.922	4.18936	8.97272	4.62143	4.6141	-2.85801	-3.83138	3.54346	-0.676593	2.04707	4.80262	3.17318	0.513164	1.23021	-0.794038	-0.0224159
OZ213	2	32.6222	38.6373	0	2017.6	799.555	8.86805	-3.33669	10.3578	6.39676	3.76502	-2.22345	3.98327	7.01483	7.22955	1.81604	6.96178	3.07546	9.073	3.02661	-0.0137304
OZ218	2	25.7445	25.7498	0	2613.77	881.282	6.09729	-3.06051	-19.1679	-2.79304	-4.08196	0.559564	-15.8171	-13.2923	1.10467	-1.54239	-3.15428	-29.193	-1.87322	-32.46	0.0109039
OZ224	2	40.2226	28.0203	0	5619.61	604.797	4.23584	-0.246856	0.169382	-2.69997	3.05703	-9.14359	-3.29459	3.30131	0.199113	0.932695	-5.50974	-17.3054	-15.3159	-23.5847	0.0127063
OZ232	2	64.6694	31.1672	0	1930.01	695.606	-6.45241	-9.60342	4.33124	-2.96097	-1.29655	4.60041	0.689758	-0.172967	-4.62193	11.4464	-0.395407	-0.646389	2.59037	-7.04771	-0.0152544
OZ241	2	44.1268	35.822	1	9015.76	787.367	0.931381	2.70169	-3.11504	0.769659	0.734761	3.59704	-1.99255	-1.42347	1.03416	-1.65457	-0.0467458	2.27169	0.477227	1.02666	-0.00919493
OZ243	2	40.5183	31.6693	0	3361.65	310.01	-5.85128	1.18464	2.16373	4.03297	2.64053	6.88338	3.68666	9.33818	1.73665	5.10837	5.9515	5.0273	9.30289	7.09298	-0.0106054
OZ260	2	57.2825	35.8527	0	7684.62	509.21	6.27453	-5.2177	-1.71783	-3.58004	-1.49348	-5.63349	-0.219772	-7.86267	-12.9342	-4.02326	6.86268	-6.09511	1.29037	-8.5029	-0.000500157
OZ266	2	72.0645	35.3188	0	1320.86	1189.32	-39.9324	16.1828	-21.5854	-22.0773	-25.1455	-19.4039	-10.65	2.82058	-16.4355	-4.8868	-21.196	-10.495	-24.9627	-25.3789	-0.000154553
OZ286	2	32.5291	41.929	0	1514.86	635.464	-6.08544	-3.57207	-0.505649	-0.242654	-1.46552	2.62441	2.26604	8.9573	1.52003	-0.447269	-0.436317	1.01347	1.24283	2.86682	0.0207534
OZ304	2	31.4941	56.6306	1	7241.84	1037.96	10.7143	5.75337	2.19619	2.42297	4.561	2.25143	-1.64833	-1.6892	5.92375	6.61994	3.6571	1.27089	7.00209	6.4979	-0.0149642
OZ308	2	57.5481	50.3438	0	3509.04	718.266	3.36863	1.12163	2.39993	1.61676	3.83438	1.04045	1.46262	4.41105	1.0771	2.3744	3.44495	0.170646	2.68949	-1.13704	-0.00441613
OZ36	2	29.3011	30.4249	0	1597.26	420.793	-2.32353	-0.422236	-3.30516	-4.81568	-4.00056	-7.7107	-3.05252	-3.60519	2.76528	1.45415	-11.3767	-6.33954	-17.1204	-9.30966	0.00880641
OZ39	2	57.8739	34.0942	0	3785.19	401.314	-4.89756	0.333419	-2.03508	0.486621	-2.75266	4.4782	-0.172419	-1.46975	7.3126	-0.460341	0.0876158	2.98158	-0.831344	0.216331	-0.00325734
OZ43	2	51.2208	38.8604	1	3781.45	587.449	-12.0012	-0.74944	-3.79438	-1.92951	-3.43043	-3.1889	-1.52958	17.2481	4.30157	-1.27358	-2.38715	0.43866	-2.31291	-3.49168	-0.000825669
OZ47	2	58.2955	43.5662	1	1597.06	1149.32	2.98007	3.04873	-1.1743	0.117865	0.656398	-1.09401	0.781941	8.43879	0.567855	-6.16648	-2.69474	0.774165	0.0790751	1.20703	0.00595464
OZ50	2	33.4134	35.7235	0	4397.28	423.694	6.0937	-0.647429	1.92547	2.96276	5.29856	6.56936	2.89235	-3.29558	3.39189	3.12104	2.72184	1.81105	1.94994	2.06793	-0.00453575
OZ52	2	65.1458	29.1794	0	3802.78	678.81	14.2457	5.19308	-3.23231	-0.723753	-0.591328	-5.68348	0.0848718	-2.16678	-0.12655	-1.81531	-2.95479	-2.37062	-5.49503	-6.31722	-0.00175542
OZ55	2	70.3286	27.8517	0	2453.03	960.437	3.41291	5.9858	-0.00134521	-1.86365	2.11124	0.849954	-2.19232	-5.70391	-6.25765	0.325017	-4.2372	0.930064	-1.09961	4.12955	0.00828063
OZ56	2	32.4113	39.7374	0	4131.68	486.077	-9.56251	8.38896	0.579884	2.8351	4.55175	1.19261	1.97797	12.4736	5.77851	-3.16927	2.49012	3.51444	5.89467	5.65433	-0.00354136
OZ74	2	33.104	35.264	1	2343.76	677.02	-0.0435163	-7.50208	-3.07583	-5.37481	-10.533	4.34529	-3.21797	-17.6402	-4.80597	-1.99068	-4.58902	3.0724	-4.63052	2.1814	0.00955708
OZ75	2	37.5449	45.2015	1	4723.44	665.449	8.25747	0.837685	3.72459	2.26484	4.39664	1.19995	2.37971	-10.0919	6.23265	3.75632	4.91959	1.4176	3.77358	3.53085	-0.000107261
OZ79	2	58.3886	32.4012	0	782.863	541.17	5.22105	7.1532	1.43316	0.679863	3.60929	-0.0373802	-1.57497	9.07193	-7.51797	-2.98399	0.822158	-0.153085	0.351565	3.46513	0.0157227
OZ86	2	60.5817	28.0995	0	4152.99	1110.39	-9.14548	2.8052	-0.339986	-2.17327	1.55138	-4.57886	-3.23659	12.0074	0.288438	-2.22936	-7.19615	-4.71891	-10.2444	-4.97981	0.00883333
OZ91	2	57.852	27.5909	0	1066.06	516.602	-12.1656	-9.45092	-1.99916	-4.16867	-2.39097	1.77702	0.618351	1.08197	-14.9236	-10.5979	-3.17228	2.5609	-0.875412	4.389	0.0109219
OZ98	2	45.3315	32.8001	0	4168.31	579.279	-4.48328	-3.9925	-4.41438	-3.21015	-3.96495	-2.73311	-0.175456	-0.279404	-8.45205	-4.01297	1.36838	3.89297	6.10226	6.53213	0.0137338

## Sheet: Fig.4
Sample.Number	Randomization	Age	BMI	Female	HsCRP	cd163	GrimAgeV1_DNAmGrimAge	GrimAgeV2_DNAmGrimAge
OZ102	1	53.5398	36.7477	1	10486.2	1041.75	-2.04478	-3.61967
OZ127	1	61.3839	28.7218	1	7104.78	993.675	3.23307	6.19863
OZ128	1	56.8609	29.0671	1	6794.98	497.283	1.85578	2.39704
OZ132	1	58.3722	33.9093	1	431.625	568.791	1.46719	2.53963
OZ136	1	33.7201	30.6621	0	2355.03	1229.42	3.05591	1.92551
OZ141	1	57.6548	42.4562	1	26243.3	1100.31	-0.871454	-1.76642
OZ143	1	38.9768	30.77	0	3454.35	377.615	2.40823	2.98322
OZ147	1	44.9455	39.7334	0	3947.45	370.91	2.31378	2.74602
OZ148	1	53.9286	32.3605	1	3275.37	811.787	1.1197	0.716054
OZ150	1	54.9443	33.586	1	1792.88	358.449	2.05563	2.25161
OZ159	1	57.507	34.5265	0	3812.11	1097.28	3.95454	2.61754
OZ162	1	70.1288	25.811	0	2824.35	446.877	2.28208	4.03227
OZ172	1	57.2578	27.5978	0	2030.16	1037.96	1.027	1.47386
OZ175	1	48.9538	33.0883	0	1680.81	960.191	1.38858	0.658827
OZ177	1	22.366	32.5693	1	9515.94	1030.85	-0.87116	-0.229124
OZ185	1	55.0511	28.9871	0	954.798	428.478	-1.91628	-2.75783
OZ189	1	68.0698	31.1168	1	6274.92	1284.51	1.5532	2.75989
OZ215	1	36.6825	32.8047	0	10670.3	469.103	2.76879	4.45497
OZ231	1	45.7313	45.2845	1	8614.41	626.099	3.91343	6.50348
OZ233	1	68.7571	40.0472	0	1543.9	604.567	-0.102963	0.467748
OZ239	1	30.3497	40.0562	0	3130.51	688.827	1.38433	3.77809
OZ252	1	54.6076	35.483	1	9667.96	616.898	0.867211	1.76661
OZ27	1	45.5916	40.5177	0	13260	619.794	0.458508	1.48064
OZ298	1	19.5952	39.319	0	4153	432.754	0.559809	2.20404
OZ30	1	51.333	28.6988	0	1425.39	388.39	-4.00856	-3.90582
OZ315	1	47.9298	31.594	1	21522.2	546.418	-0.204554	-2.35768
OZ318	1	57.3838	31.3742	1	2662.99	570.837	0.195405	0.0702433
OZ33	1	54.0791	25.7584	0	5133.3	943.618	1.96637	2.30817
OZ34	1	51.2427	39.0044	1	9464.4	417.64	0.0711002	-1.18637
OZ38	1	53.7807	25.3051	0	3245.04	395.264	5.57041	8.22709
OZ51	1	63.0677	26.7442	1	5712.85	845.102	4.80274	8.10672
OZ53	1	37.1123	47.5844	1	17383	568.306	-3.31475	-4.362
OZ57	1	49.8053	45.2302	1	9414.8	260.584	2.43332	1.16562
OZ64	1	61.1019	39.0675	0	2240	1148.4	1.8364	2.55304
OZ67	1	57.6466	27.4697	1	9407.79	1495.3	-1.19985	-1.26344
OZ7	1	54.78	40.9221	1	6359.48	584.541	0.142456	-1.48212
OZ80	1	56.7815	33.8746	1	16745.5	811.551	0.339036	-0.286117
OZ82	1	63.6646	27.5604	0	10391	593.079	2.20245	2.33008
OZ9	1	35.308	59.0126	1	19304.5	979.052	-0.306008	-0.184359
OZ105	2	55.4125	26.3661	0	6452.75	391.23	0.731857	1.50809
OZ112	2	21.4789	36.0042	0	3681.32	806.243	2.09031	2.65752
OZ120	2	30.8343	39.4326	1	8876.05	461.405	-0.601859	-0.0590908
OZ14	2	71.0761	26.1453	1	7205.25	665.058	0.580476	1.11398
OZ144	2	55.7821	34.1129	0	299.348	499.735	-2.62605	-1.62807
OZ156	2	35.5627	32.9127	0	4773.23	668.236	-0.315863	-4.50746
OZ168	2	39.7599	42.9682	0	8931.79	656.374	-3.55754	-5.38693
OZ179	2	52.8498	28.4108	1	4574.84	850.486	-0.777016	-2.29828
OZ18	2	50.9086	30.8661	1	100.449	202.08	0.459212	1.17117
OZ181	2	62.8404	35.4059	1	7525.11	653.92	1.86928	2.56428
OZ19	2	44.6279	34.9832	0	859.004	430.552	-1.04891	0.314584
OZ194	2	56.8253	29.2828	1	7829.77	478.424	-0.100236	2.45632
OZ197	2	51.4124	34.3616	0	1889.66	351.866	3.72555	4.8402
OZ198	2	52.0832	30.3351	0	18459.1	967.207	0.406382	-4.07574
OZ20	2	59.4975	28.1805	0	1913.57	393.762	1.29693	-0.398817
OZ203	2	60.0971	28.828	0	9986.66	514.189	2.9407	4.46577
OZ209	2	49.4384	27.142	0	1221.03	579.95	1.10465	0.898031
OZ21	2	25.0491	24.8168	1	6273.24	386.947	3.13182	3.23595
OZ210	2	41.5176	28.8145	0	1003.65	454.753	1.2302	1.916
OZ212	2	56.535	31.1515	1	8024.45	591.922	2.4017	3.70243
OZ213	2	32.6222	38.6373	0	2017.6	799.555	1.99715	2.87553
OZ218	2	25.7445	25.7498	0	2613.77	881.282	-16.6267	-13.6009
OZ224	2	40.2226	28.0203	0	5619.61	604.797	-8.46129	-14.3726
OZ232	2	64.6694	31.1672	0	1930.01	695.606	1.24627	1.0416
OZ241	2	44.1268	35.822	1	9015.76	787.367	2.29136	1.49802
OZ243	2	40.5183	31.6693	0	3361.65	310.01	3.04404	3.31495
OZ260	2	57.2825	35.8527	0	7684.62	509.21	-0.902562	-2.26612
OZ266	2	72.0645	35.3188	0	1320.86	1189.32	-3.48389	-5.96958
OZ286	2	32.5291	41.929	0	1514.86	635.464	-2.29371	-0.996553
OZ304	2	31.4941	56.6306	1	7241.84	1037.96	-0.968587	0.404515
OZ308	2	57.5481	50.3438	0	3509.04	718.266	1.50281	1.96504
OZ36	2	29.3011	30.4249	0	1597.26	420.793	-2.03314	-5.82018
OZ39	2	57.8739	34.0942	0	3785.19	401.314	2.22622	2.77621
OZ43	2	51.2208	38.8604	1	3781.45	587.449	-0.432747	-0.953449
OZ47	2	58.2955	43.5662	1	1597.06	1149.32	-0.668622	-1.94713
OZ50	2	33.4134	35.7235	0	4397.28	423.694	-0.0381139	-1.18422
OZ52	2	65.1458	29.1794	0	3802.78	678.81	-1.19931	-3.73422
OZ55	2	70.3286	27.8517	0	2453.03	960.437	-0.293917	-1.64911
OZ56	2	32.4113	39.7374	0	4131.68	486.077	1.45736	1.95959
OZ74	2	33.104	35.264	1	2343.76	677.02	5.64233	6.46148
OZ75	2	37.5449	45.2015	1	4723.44	665.449	1.67013	2.29909
OZ79	2	58.3886	32.4012	0	782.863	541.17	-0.784636	-2.4715
OZ86	2	60.5817	28.0995	0	4152.99	1110.39	-3.12028	-6.53256
OZ91	2	57.852	27.5909	0	1066.06	516.602	-0.0195162	0.797053
OZ98	2	45.3315	32.8001	0	4168.31	579.279	2.25133	3.41451

## Sheet: Fig.5
Sample.Number	Randomization	Age	BMI	Female	HsCRP	cd163	Blood	Brain	Inflammation	Heart	Hormone	Immune	Kidney	Liver	Metabolic	Lung	MusculoSkeletal	SystemsAge
OZ102	1	53.5398	36.7477	1	10486.2	1041.75	-2.6741	-4.38024	-5.98364	-6.52581	-0.780771	-6.42999	-8.20506	-5.22926	-4.49773	-2.26117	-3.23524	-5.96443
OZ127	1	61.3839	28.7218	1	7104.78	993.675	-0.268292	3.63699	9.02535	3.144	0.126427	-3.84687	0.454774	5.69507	2.38789	4.54938	7.70681	3.13632
OZ128	1	56.8609	29.0671	1	6794.98	497.283	6.91178	3.279	3.90979	0.794209	2.88963	4.47549	4.06658	7.33919	3.1156	0.802964	1.63403	1.12291
OZ132	1	58.3722	33.9093	1	431.625	568.791	10.2953	8.05226	9.65453	5.45647	6.89242	6.10876	7.00418	12.4078	8.33938	2.00897	7.80362	5.95814
OZ136	1	33.7201	30.6621	0	2355.03	1229.42	5.09283	1.3538	-0.317968	2.46251	4.02274	5.19101	1.61832	2.02323	0.436624	2.34173	1.19485	2.86631
OZ141	1	57.6548	42.4562	1	26243.3	1100.31	-4.22493	-4.12601	-4.31182	-3.46866	-3.20836	-4.29881	-6.94736	-6.52258	-5.48347	-4.12611	-0.632418	-4.21486
OZ143	1	38.9768	30.77	0	3454.35	377.615	5.00734	0.390506	5.38895	2.77866	6.5111	6.73989	5.37689	5.16028	5.466	5.48202	3.67301	4.18906
OZ147	1	44.9455	39.7334	0	3947.45	370.91	4.06236	0.448472	2.51862	4.51659	4.79754	5.82599	5.04719	5.45408	3.46813	3.22806	3.28151	4.73911
OZ148	1	53.9286	32.3605	1	3275.37	811.787	8.19707	2.54229	0.475717	0.84122	5.78281	7.10427	3.03327	4.50808	3.06282	-0.0508583	1.11456	1.56486
OZ150	1	54.9443	33.586	1	1792.88	358.449	6.49682	4.8421	3.48215	2.58462	1.08762	2.32812	4.00996	5.0748	7.28022	1.3058	3.36178	2.71824
OZ159	1	57.507	34.5265	0	3812.11	1097.28	-0.500957	-1.80652	-4.52432	-0.739228	-5.7257	1.33546	0.464709	-4.57874	-0.70935	-0.0479428	-14.6675	-1.66997
OZ162	1	70.1288	25.811	0	2824.35	446.877	2.49389	1.98595	5.01477	3.21607	1.73596	3.64702	3.92148	4.89181	3.62065	0.0829604	1.18147	2.88635
OZ172	1	57.2578	27.5978	0	2030.16	1037.96	-3.02045	0.224171	5.65011	3.246	-1.21578	-5.63262	-0.831963	-0.337103	1.96975	4.05966	2.32982	3.07712
OZ175	1	48.9538	33.0883	0	1680.81	960.191	2.33259	2.77553	-2.975	0.589898	3.24693	4.77168	3.40971	1.28498	0.968845	-1.04823	-6.95737	0.600033
OZ177	1	22.366	32.5693	1	9515.94	1030.85	0.416012	-0.501723	2.62487	1.95775	-0.177472	-4.4915	-1.22168	-0.542667	1.72492	0.507042	2.97177	1.76524
OZ185	1	55.0511	28.9871	0	954.798	428.478	-17.5799	-6.8696	-3.67484	-0.20765	-13.305	-23.011	-16.5464	-16.9534	-8.4863	7.74447	0.632944	-1.44739
OZ189	1	68.0698	31.1168	1	6274.92	1284.51	6.55359	4.96327	3.34195	1.77565	0.373431	-4.97977	0.262053	3.5792	3.97247	1.92191	5.41239	1.95894
OZ215	1	36.6825	32.8047	0	10670.3	469.103	-1.36069	-2.1069	0.0381689	-0.609963	4.31469	0.161965	4.52025	-1.91287	1.81846	4.92195	0.671409	0.880086
OZ231	1	45.7313	45.2845	1	8614.41	626.099	17.1347	17.6928	14.9964	9.90208	16.5517	8.88058	17.2501	19.3652	17.0649	4.33766	10.6672	11.8583
OZ233	1	68.7571	40.0472	0	1543.9	604.567	4.27061	1.69373	-1.20452	-1.65814	-0.490653	4.78515	0.658226	2.62938	-0.548399	-3.47418	-4.26912	-2.15332
OZ239	1	30.3497	40.0562	0	3130.51	688.827	11.0099	11.89	9.62339	6.59256	9.6551	7.09802	11.1048	12.4574	11.9564	6.37522	8.72832	8.10107
OZ252	1	54.6076	35.483	1	9667.96	616.898	5.69935	3.42341	3.61552	-2.84203	4.14757	-1.23305	1.84677	5.07551	4.30913	4.20428	6.49396	-0.917571
OZ27	1	45.5916	40.5177	0	13260	619.794	10.4646	12.8849	12.7684	12.8659	7.23593	5.91664	11.5481	11.5553	12.0391	3.24962	11.447	12.5354
OZ298	1	19.5952	39.319	0	4153	432.754	12.0561	13.5435	13.2806	6.80385	8.08572	3.12605	11.8778	12.7322	12.9178	4.3464	10.7437	7.93281
OZ30	1	51.333	28.6988	0	1425.39	388.39	-2.73231	-1.96871	-1.8536	2.28089	-1.42616	-3.18101	-2.8536	-4.0715	-3.02551	-2.6691	-1.84316	1.02884
OZ315	1	47.9298	31.594	1	21522.2	546.418	-7.26344	-5.77137	-7.22747	-2.43663	-3.15279	-0.488917	-6.23953	-6.98996	-7.5943	-1.39112	-4.93069	-3.24887
OZ318	1	57.3838	31.3742	1	2662.99	570.837	7.3428	5.58116	1.32177	-1.04174	2.62564	6.48192	5.19531	5.14146	2.31431	-0.269432	-0.718359	-0.577915
OZ33	1	54.0791	25.7584	0	5133.3	943.618	-4.77079	0.300266	1.5762	5.25384	0.615759	-1.085	2.21387	-1.09266	1.79927	4.90055	-2.60619	4.92251
OZ34	1	51.2427	39.0044	1	9464.4	417.64	7.14396	4.96199	2.5581	2.17752	3.32197	8.43477	8.12595	5.37048	3.10206	-1.55608	-3.77595	2.02269
OZ38	1	53.7807	25.3051	0	3245.04	395.264	9.75538	12.6308	13.8755	7.54646	3.73866	3.92463	13.4591	14.1451	12.3472	5.61853	3.78723	7.93936
OZ51	1	63.0677	26.7442	1	5712.85	845.102	23.1518	21.3838	20.5029	14.9056	17.8225	13.2453	21.0841	25.9382	21.5117	4.05293	15.4979	16.2788
OZ53	1	37.1123	47.5844	1	17383	568.306	2.62694	2.44755	-2.6304	-2.03369	0.938313	0.510153	-1.15293	0.827871	-0.556699	-6.31084	-2.10877	-2.63801
OZ57	1	49.8053	45.2302	1	9414.8	260.584	0.148975	-2.05651	-0.366065	0.291405	-0.276417	3.87799	1.30008	0.14257	0.78834	5.4891	1.96172	0.844572
OZ64	1	61.1019	39.0675	0	2240	1148.4	-2.63919	0.973678	1.00081	2.05018	-3.6882	-4.52249	-1.4701	-1.33306	-0.623798	6.43376	-0.906659	1.77766
OZ67	1	57.6466	27.4697	1	9407.79	1495.3	3.50519	3.88719	1.65991	1.01822	4.20422	4.5114	1.30264	4.58171	0.79248	-2.19366	-0.763295	0.969613
OZ7	1	54.78	40.9221	1	6359.48	584.541	-4.20735	-6.23287	-3.08781	-6.18375	-0.00606611	4.28884	0.357977	-0.0383874	-5.64027	1.69659	-2.81111	-5.49734
OZ80	1	56.7815	33.8746	1	16745.5	811.551	0.0307122	-1.26507	3.62445	3.25697	2.63488	0.746906	1.1375	0.366532	0.215939	1.98156	5.3951	3.27999
OZ82	1	63.6646	27.5604	0	10391	593.079	-8.08771	-1.90503	-2.03556	1.67491	-2.05952	-2.23775	-0.994485	-5.09941	-3.33273	7.31953	-5.18728	1.66272
OZ9	1	35.308	59.0126	1	19304.5	979.052	-5.83281	-5.91769	-2.70415	1.59512	0.184825	1.88165	0.409006	-5.59088	-2.98913	4.41265	-3.7872	1.64642
OZ105	2	55.4125	26.3661	0	6452.75	391.23	7.53948	8.3536	12.7661	3.80488	6.91664	-2.2488	7.09002	11.2484	10.7814	10.9495	10.8939	6.16022
OZ112	2	21.4789	36.0042	0	3681.32	806.243	-4.73289	-1.433	1.83776	4.67859	-1.5494	-0.78597	-0.50211	-2.10469	-1.70716	1.86953	3.12916	3.49439
OZ120	2	30.8343	39.4326	1	8876.05	461.405	-1.25124	-3.45983	0.755477	2.37829	1.96571	-0.661444	-5.75443	-2.88329	-3.14906	-2.40802	1.93026	1.67962
OZ14	2	71.0761	26.1453	1	7205.25	665.058	1.86141	-1.2123	1.66536	-0.212292	0.952325	4.10494	4.1467	3.10554	2.43366	5.7785	3.75918	0.724463
OZ144	2	55.7821	34.1129	0	299.348	499.735	4.17306	5.64797	5.60188	7.58075	2.6825	4.10471	4.90243	4.88043	5.93503	2.09378	4.52037	6.96742
OZ156	2	35.5627	32.9127	0	4773.23	668.236	-7.04515	-10.412	-9.89639	-5.20429	-4.25309	0.621251	-5.27625	-8.08002	-6.28625	1.36141	-7.3182	-5.23514
OZ168	2	39.7599	42.9682	0	8931.79	656.374	-11.9731	-11.2844	-10.2845	-2.16864	-5.10103	-9.37133	-11.6809	-14.0907	-9.5869	-2.23019	-1.73503	-3.42277
OZ179	2	52.8498	28.4108	1	4574.84	850.486	-7.62723	-7.35546	-5.96153	-2.774	-1.84051	0.473411	-4.36963	-5.79491	-5.89345	0.0785469	-3.14645	-3.05109
OZ18	2	50.9086	30.8661	1	100.449	202.08	-5.46574	-6.05108	0.973397	3.12152	-1.23089	0.627388	3.15135	-3.3526	0.344403	7.29471	1.53464	3.25535
OZ181	2	62.8404	35.4059	1	7525.11	653.92	8.61609	6.23005	6.02152	3.18198	1.49512	3.40705	6.83207	7.44298	8.05023	1.03304	-0.325888	3.27243
OZ19	2	44.6279	34.9832	0	859.004	430.552	-3.52247	-1.22742	1.52265	5.0309	0.973177	2.29754	1.57645	-1.14389	-1.26823	5.92832	3.3107	4.70295
OZ194	2	56.8253	29.2828	1	7829.77	478.424	4.56467	0.476541	6.14741	-2.37851	8.92613	6.11674	10.787	10.081	7.60233	8.77683	2.86402	0.678246
OZ197	2	51.4124	34.3616	0	1889.66	351.866	13.1333	10.008	11.2123	6.86213	10.2703	10.1326	12.5779	13.9073	12.8663	2.84699	7.80129	8.05172
OZ198	2	52.0832	30.3351	0	18459.1	967.207	-9.74588	-15.2209	-18.5011	-9.39556	-2.988	4.42635	-9.03161	-13.2998	-13.3646	2.24968	-11.2257	-8.83034
OZ20	2	59.4975	28.1805	0	1913.57	393.762	-5.45113	-7.74516	-7.98906	-2.51558	-0.862398	5.21798	-3.38686	-5.8858	-5.08667	2.75992	-6.07476	-2.34408
OZ203	2	60.0971	28.828	0	9986.66	514.189	3.2357	4.15321	3.24065	-0.389717	1.56432	4.05926	4.83535	4.69732	5.12577	4.48878	2.52843	0.621655
OZ209	2	49.4384	27.142	0	1221.03	579.95	4.04872	3.29586	3.71254	-4.16731	0.0227438	-10.2235	-4.78107	1.01636	2.16879	-0.827232	4.52324	-3.12178
OZ21	2	25.0491	24.8168	1	6273.24	386.947	7.75676	6.50875	9.43158	4.44187	11.2115	9.40737	10.9649	12.4642	8.26171	10.6741	7.64588	6.93775
OZ210	2	41.5176	28.8145	0	1003.65	454.753	-1.10103	-1.24381	-0.788158	1.70259	1.94634	4.45611	0.590755	0.35386	-0.328433	3.04563	1.0023	1.86901
OZ212	2	56.535	31.1515	1	8024.45	591.922	2.66693	1.10015	0.520785	-1.50792	1.17239	1.60513	3.26796	2.53523	2.33353	2.38342	-3.78567	-0.794038
OZ213	2	32.6222	38.6373	0	2017.6	799.555	5.6661	6.58429	7.22861	2.04859	6.7916	8.62548	10.1721	8.8464	7.43744	1.49509	5.33693	3.02661
OZ218	2	25.7445	25.7498	0	2613.77	881.282	-27.7347	-31.4525	-31.1674	-34.2988	-26.0804	-37.1248	-26.9562	-30.8351	-31.2922	-39.1224	-35.5527	-32.46
OZ224	2	40.2226	28.0203	0	5619.61	604.797	-10.3076	-25.2447	-24.3555	-23.5967	0.961228	-10.647	-23.3266	-20.981	-25.0321	-23.4091	-11.9987	-23.5847
OZ232	2	64.6694	31.1672	0	1930.01	695.606	-1.17271	-4.36341	-4.40182	-6.98086	3.41263	9.81734	0.181463	2.32479	-7.63541	-7.40945	-2.62647	-7.04771
OZ241	2	44.1268	35.822	1	9015.76	787.367	-2.20066	-1.54344	-0.541939	1.06862	-2.19258	-3.46516	-1.18531	-3.1449	0.0540609	4.53168	-2.27536	1.02666
OZ243	2	40.5183	31.6693	0	3361.65	310.01	7.16883	3.91418	8.82375	5.05291	9.60222	3.18075	7.83162	7.91359	8.34486	8.42091	9.50645	7.09298
OZ260	2	57.2825	35.8527	0	7684.62	509.21	14.9209	9.78366	4.98734	-12.7179	13.1797	7.11	0.139556	27.9835	11.3033	-1.28637	2.19398	-8.5029
OZ266	2	72.0645	35.3188	0	1320.86	1189.32	-6.58364	4.35096	-11.315	-29.7055	6.89515	-16.5331	-12.1343	1.17217	-14.3941	-11.1208	-8.18615	-25.3789
OZ286	2	32.5291	41.929	0	1514.86	635.464	-0.474008	0.615038	2.19344	2.91998	1.47678	-0.420381	1.65759	-0.225951	1.7651	2.04954	1.52823	2.86682
OZ304	2	31.4941	56.6306	1	7241.84	1037.96	6.71665	8.44053	4.1499	6.79953	6.44937	8.88054	9.43492	7.1375	7.32059	-0.446606	8.32976	6.4979
OZ308	2	57.5481	50.3438	0	3509.04	718.266	5.88347	2.28454	0.90826	-1.65734	2.73191	5.35051	3.40792	4.08104	1.73735	-0.806815	1.38435	-1.13704
OZ36	2	29.3011	30.4249	0	1597.26	420.793	-12.1333	-12.7336	-14.7556	-8.19183	-8.96551	-3.48254	-14.1741	-17.1316	-14.5388	-4.24793	-12.6633	-9.30966
OZ39	2	57.8739	34.0942	0	3785.19	401.314	-3.16339	-0.691856	-0.742528	-0.0338189	0.0242169	0.64285	1.21318	-0.126588	-0.00368434	3.75218	-1.37769	0.216331
OZ43	2	51.2208	38.8604	1	3781.45	587.449	-3.34627	-0.453723	-4.32687	-2.99505	-2.6032	0.120961	-1.8005	-2.17572	-5.1192	-0.437777	-2.86818	-3.49168
OZ47	2	58.2955	43.5662	1	1597.06	1149.32	-3.44838	-5.02811	-4.39671	1.63466	0.33922	-2.19218	-1.20001	-5.06426	-3.25116	1.4621	-0.478418	1.20703
OZ50	2	33.4134	35.7235	0	4397.28	423.694	3.28637	2.66839	1.87552	2.47163	2.60778	3.15489	1.71156	1.76515	3.41329	-2.96546	-0.463752	2.06793
OZ52	2	65.1458	29.1794	0	3802.78	678.81	-3.75172	-4.57736	-10.5698	-5.14021	-2.68399	-1.95402	-7.66596	-6.35263	-8.51321	-7.25657	-9.82767	-6.31722
OZ55	2	70.3286	27.8517	0	2453.03	960.437	-1.31063	0.057107	0.586345	4.97799	-0.63505	0.782281	-0.780712	-1.39749	0.299288	1.90335	4.14752	4.12955
OZ56	2	32.4113	39.7374	0	4131.68	486.077	-2.43819	0.662989	2.69982	5.98292	4.54887	8.63335	4.75101	2.36006	1.17759	3.24409	2.18852	5.65433
OZ74	2	33.104	35.264	1	2343.76	677.02	-5.14013	-0.857613	3.11078	1.90281	-2.85388	-6.02362	-2.35063	-2.56077	1.24059	7.35747	5.36007	2.1814
OZ75	2	37.5449	45.2015	1	4723.44	665.449	5.3229	4.75571	3.54098	3.39501	4.72891	2.01694	2.25587	4.65976	3.28933	0.270776	0.992519	3.53085
OZ79	2	58.3886	32.4012	0	782.863	541.17	-6.45395	-3.67893	-1.53303	3.98215	-1.07046	-0.541991	-3.44954	-5.62583	-2.58549	4.97054	4.36695	3.46513
OZ86	2	60.5817	28.0995	0	4152.99	1110.39	-10.597	-11.2027	-13.8542	-4.02515	-2.94886	-1.18469	-10.1325	-13.5492	-12.6999	-2.99908	-6.69192	-4.97981
OZ91	2	57.852	27.5909	0	1066.06	516.602	-1.84616	3.7951	2.42438	5.27969	1.04821	-4.95315	-3.00866	-0.0448635	-0.344412	0.703672	0.704693	4.389
OZ98	2	45.3315	32.8001	0	4168.31	579.279	3.54245	6.21408	12.0203	6.29856	4.59911	-0.722485	5.66884	7.18757	7.19966	2.33951	10.8676	6.53213

## Sheet: SupplementaryFigure1
Age	AdaptAge	CausAge	DNAmFitAge	Hannum	PCHorvath1	PCHorvath2	Retroclockv2	OMICmAge	DamAge	Horvath	PCHannum	PCGrimAge	PCPhenoAge	SystemsAge
70.4847	45.5235	54.7028	76.4438	56.9437	68.4508	66.8324	73.6515	72.9643	57.68	68.7909	65.6793	75.5811	56.0972	74.1814
54.78	56.4542	43.8703	69.0018	47.0719	54.6592	55.0052	59.36	68.575	29.8022	63.9593	54.0483	59.8928	40.3162	53.3616
57.8246	48.3182	51.0884	67.6092	55.7358	62.5112	58.7769	69.7991	69.5332	46.3232	73.4955	62.7011	68.0051	46.6466	60.6968
71.4512	70.2155	67.459	89.3548	70.3992	77.4965	76.9933	80.1462	81.3475	61.4769	84.5395	80.6764	79.8468	71.1423	81.8321
55.2072	28.8827	44.6185	59.812	56.1574	54.2618	48.5026	65.3122	62.0536	56.2984	65.3659	54.0474	58.0491	38.1274	44.2017
50.5828	58.0019	49.473	63.8073	51.1582	54.0597	55.0293	61.0885	62.5509	38.7146	57.7571	54.5884	56.0816	44.5727	54.9589
56.65	70.0649	52.9461	74.7012	55.4396	58.282	55.0816	70.0124	70.7955	39.7782	78.2688	58.2133	67.7798	52.4328	65.1044
44.721	51.2054	43.4745	55.0796	43.6019	51.1111	48.2282	57.9118	59.1989	37.7897	61.5423	49.6353	53.329	33.1025	43.6498
24.4522	30.5135	5.29941	26.8567	14.1092	22.4353	20.6212	33.3775	39.7408	-1.20985	29.5904	19.2451	36.9971	6.66331	20.6971
30.1389	46.4376	19.5503	43.5166	26.9751	36.5249	31.6503	43.8027	48.1748	11.7915	36.9558	37.2319	40.71	26.3488	28.5646
20.8656	29.8702	8.89254	28.1477	18.7509	24.1527	19.8863	32.3553	39.3164	-4.82274	30.6886	23.1451	31.1065	2.50243	10.0956
43.5053	30.6787	29.92	49.8059	40.009	41.0463	42.6018	50.3354	53.7709	35.4774	52.0818	42.2729	47.0347	26.0471	39.3539
64.5325	62.6916	52.8638	71.5873	60.131	58.9828	52.2559	68.023	71.5914	51.0683	70.6984	61.2	68.9365	51.1419	59.6255
31.8254	43.6045	25.9058	44.47	35.2787	41.6606	40.7088	51.1369	51.671	30.9063	45.2837	42.1475	42.457	27.7728	31.6529
50.3309	78.4253	43.9932	68.9254	48.2076	55.4115	52.9664	60.972	64.3412	30.7254	61.0541	55.4967	60.6244	47.1477	59.9086
52.2557	54.0516	44.4408	59.8301	41.8998	52.9999	47.9634	62.1777	64.167	39.0139	62.8334	53.3961	64.0738	43.6689	58.0288
64.0752	50.8059	63.1393	82.7061	69.1028	75.2255	76.889	73.1203	77.0062	73.4789	88.1285	77.4601	72.3592	64.8818	70.1851
39.6093	49.0433	40.0289	53.6598	41.7259	52.265	47.1463	65.7058	61.0058	44.5205	52.6359	52.4064	68.2492	47.6027	68.4451
59.9903	66.6913	59.9913	78.1199	69.7414	70.9114	70.8962	73.3183	74.4589	53.709	83.2291	77.5128	70.4406	64.3305	66.3413
56.9019	68.4755	58.6118	75.2817	61.6212	66.551	67.6634	66.913	66.4026	43.0273	78.9313	65.592	64.6238	52.535	59.3857
48.8443	44.7857	45.0929	67.1784	47.1741	56.3232	53.004	56.7907	67.6087	45.9918	68.3076	56.4185	57.1091	43.7938	46.8985
32.0253	45.6694	35.1529	52.0539	40.7314	46.2029	45.3371	53.3912	55.1578	27.4346	46.1918	47.7053	45.1691	33.0493	35.6142
43.9379	35.5219	37.4169	54.0377	42.3675	49.7572	45.6373	54.9476	62.4113	48.1705	55.7684	49.4564	57.8373	37.8762	49.8399
52.1517	35.1136	46.0014	60.5718	46.3507	51.7246	49.4768	59.3093	63.3246	45.8272	57.9077	51.2591	58.0828	37.1267	45.0677
28.6878	25.3005	26.1664	40.0058	25.3178	40.0094	36.495	43.4872	50.6777	23.3598	39.4715	37.019	40.1607	18.5761	22.4749
51.4918	47.6428	40.5201	58.7336	50.4498	58.1092	55.9629	63.6008	63.7185	47.4835	65.1746	56.8385	60.7956	42.6908	49.7265
69.7427	57.564	62.5228	74.8046	59.8588	67.9263	66.1388	71.4761	74.239	61.0664	82.8387	69.4177	70.4925	57.0569	61.1168
34.9685	17.0563	26.8222	42.1164	32.5152	41.7248	41.046	54.8744	57.1357	35.6062	37.5271	42.7475	47.6902	26.0393	34.1648
40.918	15.7834	28.9971	53.8909	35.4241	44.1047	37.688	53.5806	60.5857	43.2922	42.2331	43.0549	52.0856	26.1178	37.4931
62.2463	64.288	53.0829	77.1726	53.9464	59.5546	57.3675	69.3522	72.6507	46.2606	71.945	62.4929	74.4293	54.3378	77.6963
50.7581	45.6277	35.7587	62.2889	47.7749	49.8498	45.0814	58.4855	64.9812	37.5444	69.4797	52.4834	59.4347	40.8702	51.2368
57.2661	91.6513	68.4731	92.2861	77.9406	76.7036	81.2742	75.3263	79.9673	53.8365	94.4715	80.4625	72.3821	69.4537	70.7206
58.9033	34.7986	51.4335	68.8737	57.3671	62.239	60.0055	65.5314	68.543	56.058	63.5333	61.8163	64.7606	51.7875	55.8361
31.9349	29.5798	30.9952	46.9621	37.5085	42.0809	39.6716	49.1933	52.3419	26.0334	45.8387	43.7977	44.0199	27.9849	29.4539
30.9082	38.4336	19.3077	39.1054	19.2765	29.4758	25.1342	44.061	45.8745	9.78721	37.5489	30.1992	37.5486	9.77842	20.1239
39.1055	43.3896	33.055	43.3438	41.5196	44.8075	39.6815	57.6631	58.813	33.5024	48.0254	44.6761	50.6853	34.2264	41.2653
36.9453	41.1516	39.6959	55.3429	47.7185	49.3884	44.6739	55.6229	54.7067	45.663	54.5264	53.6959	48.3743	44.0521	43.5
55.9218	46.9779	39.0523	63.5042	38.6579	48.4743	45.5784	63.3081	64.4181	41.9194	56.0463	50.3287	66.4208	45.4868	66.6723
32.7837	45.2345	34.0823	50.4684	38.5268	47.1723	48.3625	50.3886	54.3665	31.6596	48.5127	48.9082	43.7373	30.742	29.7501
56.2339	71.8946	56.4649	71.1007	58.8281	54.7051	56.5544	64.3553	69.6941	35.2899	68.5327	58.882	63.0101	47.7363	60.4922
32.5126	51.8053	32.2729	50.1361	34.776	44.5821	45.6469	47.5368	50.3631	28.4779	50.6445	47.3653	45.709	29.9126	40.2227
57.6795	42.7292	44.1119	66.647	52.7638	53.233	49.5908	65.147	64.1277	46.834	65.5481	56.3761	66.8964	51.0528	65.8885
39.8968	29.6609	31.5869	50.3013	38.3998	39.8996	38.4627	53.3124	55.0794	29.9239	52.6181	42.4331	47.5722	22.8384	31.1256
57.2633	54.625	50.4235	76.1657	57.2387	68.0189	69.6989	65.9877	74.6794	52.6596	76.4885	66.1063	64.6706	54.2632	60.3431
59.4646	66.7249	48.518	71.3472	57.2438	61.4686	61.2899	67.8434	68.3466	39.1223	70.2999	63.1558	64.0938	48.947	56.0907
48.3679	44.7237	39.3808	54.4532	37.7109	50.498	48.1183	57.436	61.7866	32.736	52.7412	47.6507	54.9104	36.577	44.1771
53.4658	58.7984	50.7665	69.7094	51.8742	64.9061	62.0708	69.2341	68.378	50.4321	68.0096	67.4493	64.8042	51.3244	58.0461
56.1955	56.1647	46.6934	62.6032	44.2068	55.9839	49.3103	63.7279	62.6461	43.4174	61.463	52.9827	59.8281	42.6628	52.1013
52.8827	56.6137	46.5452	74.3313	60.7256	66.2841	66.8476	66.7378	72.6632	51.2525	63.6732	68.2398	70.0391	62.9251	73.6518
50.7389	41.9475	41.0117	58.4874	48.3082	54.868	52.1498	59.5883	60.3951	39.7126	59.3227	54.1183	54.1485	40.9922	39.1884
62.5009	42.2864	47.745	66.9308	48.5124	53.3733	47.8333	60.8721	60.9058	49.029	61.5782	49.1791	65.428	33.4521	57.2175
47.3357	52.9693	39.2671	61.9154	44.4245	50.4089	47.9657	57.7235	63.7034	30.6661	55.2392	52.7314	56.9315	44.9948	53.1277
63.0513	72.0219	54.5957	75.9837	58.7653	66.9903	65.1741	67.619	75.1949	52.934	69.3932	66.7458	73.8239	56.7933	74.8853
18.9819	18.681	10.7086	25.4314	19.1731	22.0836	19.1353	35.8002	36.9517	0.595752	26.1311	23.3845	32.0841	3.88561	14.7289
53.3399	44.4884	44.8721	66.2009	47.5582	57.2778	56.1512	60.6639	68.135	55.5261	61.99	57.8523	63.4467	49.6306	62.022
57.0552	47.4736	51.3416	63.5673	50.1036	58.7449	54.5328	61.5852	63.1113	46.7457	64.294	59.2039	64.8441	47.9698	61.2458
34.6811	44.4168	32.543	44.7444	37.9273	39.5636	38.9879	48.5561	49.8303	28.4735	47.2827	41.8599	42.5137	27.2373	32.56
49.2166	52.4522	46.0104	62.868	46.1062	57.789	57.7014	64.5837	61.4773	51.7865	65.3574	59.0282	58.441	54.1713	58.1779
68.1438	43.7455	55.8851	66.4653	56.7179	58.9032	57.5999	70.4742	73.2945	58.4674	68.3142	58.1039	71.7016	45.6099	62.6598
33.1259	41.0494	29.4543	48.4241	36.9957	44.4251	45.3266	51.8031	52.5906	28.3465	49.4327	44.4088	46.7192	32.7286	41.8561
57.7945	48.1165	49.7992	65.8581	56.0587	62.6265	61.6671	63.0999	66.135	50.9355	71.7529	62.6923	64.6451	51.6807	63.0153
56.2393	64.1687	48.6919	67.0679	52.3843	58.2384	56.491	67.3695	71.5005	42.0206	68.1144	61.915	67.1087	54.074	61.9899
54.0134	64.6139	47.3609	65.5948	50.855	56.6209	55.5201	67.0344	66.2622	42.1351	65.4844	60.4128	61.0639	51.829	58.5524
53.8108	51.4253	47.8417	68.1893	55.8289	60.8193	59.6969	68.3354	68.2136	51.8391	61.4531	65.0732	63.8693	59.8903	60.8308
45.1289	46.6581	32.0246	53.3296	31.7206	38.3006	33.8199	52.0793	55.2138	27.7458	54.784	35.4021	53.0374	23.9501	42.4625
54.457	50.2873	43.1955	70.0086	57.1202	57.3015	55.2116	64.7721	67.4105	46.5234	68.1874	59.0363	60.8708	45.7153	53.1554
29.7364	19.914	25.917	40.3638	30.0193	32.8641	31.3859	44.526	50.2208	31.0621	38.2215	32.2814	41.6926	20.0443	30.7088
21.7664	44.5927	15.6717	32.8956	19.6992	30.9458	25.269	37.7891	36.5467	0.451315	29.0311	27.4005	32.2998	8.37275	18.9098
67.4757	45.0876	58.1154	71.5038	60.4826	60.1516	54.588	66.6173	71.7746	60.594	70.2185	62.8538	69.6841	51.4074	61.2608
57.0142	53.9023	45.1191	70.5891	47.8719	51.2335	46.489	67.5099	69.5199	45.9285	60.2523	52.9529	67.4837	46.3206	65.1223
53.1674	45.2867	46.1739	65.5393	43.29	56.4637	53.3184	63.2773	67.5928	42.8639	61.588	55.2626	63.8805	39.789	56.3523
56.8937	32.6734	35.6496	58.944	39.8814	48.5083	45.4905	60.0864	64.6609	35.9309	56.3227	49.9853	63.4416	35.37	49.6291
60.453	70.7828	54.602	80.7661	60.3104	63.2741	63.7758	72.5012	75.4287	48.466	75.9517	68.003	73.1987	60.3896	74.685
44.9619	37.0907	39.9818	55.9574	48.4517	54.7573	50.4251	59.815	59.0301	44.3665	60.5535	54.1554	55.3936	39.0213	40.5447
56.6446	81.9978	60.4844	76.8371	61.6752	69.4165	70.2976	67.8156	71.9291	43.3184	77.34	74.2122	61.3844	56.3159	53.4188
56.7897	54.9224	55.4369	66.5022	54.2009	54.6641	53.0783	64.7999	63.7615	46.7722	59.2491	56.9157	62.4375	45.5757	60.224
50.6184	54.9752	45.436	62.4051	54.0551	59.3522	57.8899	63.0643	59.1727	41.8304	63.6709	62.1132	56.4265	48.9345	48.4631
44.3349	45.1059	31.323	52.4355	41.8258	47.7642	45.4099	57.6024	57.4372	23.6362	53.7012	49.1957	52.9506	32.2561	40.64
69.4963	74.109	64.5044	84.5191	70.1298	72.8223	70.0543	74.7957	79.1074	58.3982	95.4712	76.8876	79.2105	67.3808	82.3749
54.3913	40.5086	45.146	60.8079	44.4159	51.5751	49.6495	54.8238	61.3616	47.2005	59.8164	49.6167	54.3752	31.9972	42.2775
36.0856	27.4412	29.3131	42.9411	32.1804	42.5523	40.589	48.9719	50.8862	37.5973	47.2761	43.6171	46.3907	24.4713	29.9613
60.7706	73.3395	55.9632	72.0823	55.3176	59.6267	58.3674	64.0771	67.0307	45.144	69.541	59.9091	66.2858	46.3573	64.2203
38.38	41.373	28.3565	49.1535	29.6497	40.7376	37.3787	49.3509	55.4726	28.8563	53.6014	41.3196	47.0461	27.9205	37.421
36.4881	30.3741	34.76	48.2435	32.9343	43.2629	41.772	53.1452	54.5283	33.2696	46.0209	39.2458	52.899	28.3216	44.0667

## Sheet: SupplementaryFigure2
Sample.Number	Randomization	AdaptAge	CausAge	DNAmFitAge	PCHorvath1	PCHorvath2	Retroclockv2	OMICmAge	DamAge	Horvath	Hannum	PCHannum	PCGrimAge	PCPhenoAge	SystemsAge	IntrinsicCapacity
OZ102	1	19.3216	17.4478	0.824546	0.879915	1.25858	1.77973	-2.81742	-0.120049	11.625	2.44738	-0.20708	-5.05703	-7.05952	-5.96443	0.0216765
OZ127	1	-21.3846	-6.3794	-2.29552	-1.94706	-4.78391	0.936472	3.59356	5.29616	-2.6827	-1.32324	1.70769	4.46883	3.51346	3.13632	-0.00800869
OZ128	1	8.13359	6.42445	10.2199	2.25468	2.98751	0.717047	-4.36734	4.65292	5.86106	2.8044	3.71479	-0.705766	3.60159	1.12291	-0.00449369
OZ132	1	4.76649	2.98917	2.44934	3.98103	6.58629	4.59845	2.8378	5.96755	5.05079	2.44228	7.05497	3.51293	9.02275	5.95814	-0.0207694
OZ136	1	6.31152	4.69275	6.52212	3.38566	4.05763	2.46479	2.99035	4.63126	6.76253	5.57484	3.09506	1.26324	1.53468	2.86631	-0.00404563
OZ141	1	7.54509	-6.70957	-2.12379	-4.61428	-4.76129	-0.500789	-2.66524	-12.9558	1.19703	-5.04171	-5.72438	-2.34731	-5.41754	-4.21486	0.0130005
OZ143	1	-10.7397	4.94855	10.5864	4.8757	4.48625	4.3663	7.46751	10.06	6.35804	6.62316	5.62787	3.41639	6.37372	4.18906	-0.0126993
OZ147	1	-5.81813	12.1065	3.47132	4.56959	5.65661	4.91327	2.73692	19.2612	-0.707861	2.52341	4.83124	3.10094	6.00228	4.73911	-0.0126227
OZ148	1	9.79031	-0.276494	4.53113	3.37174	6.30603	5.2955	3.11166	-12.9384	10.7745	8.34534	4.89597	-0.452762	4.77228	1.56486	0.00193992
OZ150	1	13.1559	2.84616	5.46907	1.63434	2.34232	2.1547	2.03461	-23.3593	8.15186	6.06861	2.84337	0.540538	3.07021	2.71824	-0.00557353
OZ159	1	-8.67376	11.2373	-2.55662	7.92915	1.85921	3.71383	1.25096	8.5576	12.7293	4.77536	3.0433	2.67527	1.13476	-1.66997	-0.00737385
OZ162	1	-17.5362	0.0646606	1.1897	0.359092	3.26777	0.74827	1.96091	11.4054	-4.28919	2.15055	1.79453	2.68284	2.69417	2.88635	-0.00389915
OZ172	1	-14.2269	-3.94803	-5.68398	-2.19259	-4.05637	3.10817	0.505408	8.56726	5.0229	-0.781918	-1.51387	3.05987	-0.454415	3.07712	0.00255074
OZ175	1	6.36383	-0.56079	0.758498	5.0405	3.34263	2.74315	0.379133	2.37531	-0.421725	3.39326	2.01987	0.273063	1.18457	0.600033	-0.00848603
OZ177	1	-1.67992	-4.04988	0.875455	-0.230605	1.33972	-1.61349	2.16467	3.12075	-3.11609	8.93982	0.506859	0.454421	-0.496003	1.76524	0.00657682
OZ185	1	-2.31843	1.62771	-14.472	-10.747	-16.9375	-0.634778	-6.15092	-5.03991	-4.87938	-9.56574	-11.1656	-0.876453	-12.4983	-1.44739	0.0295439
OZ189	1	17.6227	-5.45354	3.63292	0.813906	0.0148413	2.72827	2.12155	-19.9533	4.67485	-0.699622	0.951581	0.109749	2.74411	1.95894	-0.00346542
OZ215	1	-9.88234	-0.0991937	5.06096	4.14423	-3.68247	2.56522	6.72725	7.3664	1.10684	-0.873954	-0.246305	2.12945	2.35748	0.880086	-0.00684312
OZ231	1	-17.5105	-4.06026	0.765407	2.65799	6.67193	7.44865	5.78959	16.8342	1.03625	3.30359	11.1688	8.88827	18.6666	11.8583	-0.0364691
OZ233	1	-6.56836	2.13932	3.75582	-0.195779	1.20494	-5.31372	0.110316	-2.23035	17.9445	-4.00894	0.378842	1.05667	-0.00818949	-2.15332	-0.00623364
OZ239	1	8.61726	5.56622	2.65315	7.18676	9.35255	5.61753	2.04102	-5.54549	2.46264	5.88093	11.244	4.60329	11.7513	8.10107	-0.0259986
OZ252	1	12.7624	10.629	6.66432	0.367442	-1.45658	0.79912	0.971038	-7.70773	3.90458	6.84917	3.88081	0.331219	3.04902	-0.917571	-0.00333688
OZ27	1	-0.297948	-3.1946	7.93604	4.38863	8.90338	6.88436	5.73924	4.99941	9.89315	5.15348	5.38502	5.32506	10.6287	12.5354	-0.015242
OZ298	1	-3.08825	5.42844	4.33664	7.11016	6.50627	4.53278	2.05821	12.6031	8.22981	5.6985	9.02558	5.44888	12.4088	7.93281	-0.00103636
OZ30	1	-7.56623	-0.411615	-4.84856	-2.45061	-1.05421	-3.69943	-4.87514	5.77186	-5.09937	-1.76024	-5.33917	-0.34558	-4.55741	1.02884	0.0134355
OZ315	1	-18.8792	-6.92848	-0.99927	-2.54551	-1.14004	0.527323	-2.32443	14.1555	3.98276	-4.84057	-4.79779	-0.357117	-6.32339	-3.24887	-0.00591071
OZ318	1	-0.0341768	-10.6508	2.10054	4.93075	6.62414	-3.77813	0.868339	-2.90919	12.7664	5.88159	5.73562	-0.181856	5.14066	-0.577915	-0.0232954
OZ33	1	-34.7326	3.70642	-1.06675	2.36899	-0.395039	4.85487	0.783859	22.5088	0.632124	-3.15072	-1.00201	4.10983	1.67996	4.92251	0.0103314
OZ34	1	-10.9638	9.92288	-3.11813	7.49375	7.59033	-0.511979	1.12908	19.1862	9.43241	3.26018	4.47076	2.20288	4.61084	2.02269	-0.00725761
OZ38	1	-8.51038	-1.89115	1.77701	4.82118	3.12903	3.58098	4.45253	6.28468	-1.15973	0.863244	6.98022	8.00234	9.22681	7.93936	-0.0220272
OZ51	1	0.633441	-2.03422	7.42031	7.9584	13.926	9.69375	11.4585	13.6382	5.31749	10.8678	15.2146	10.0079	20.3787	16.2788	-0.0205276
OZ53	1	21.5095	-0.925821	0.574784	0.351608	2.49133	-0.417477	-3.06967	-7.83959	9.45399	3.94453	1.57381	-3.24259	0.92688	-2.63801	0.0100109
OZ57	1	4.78821	15.6785	-1.14805	2.70074	2.11553	3.08536	1.74601	0.502563	4.75497	6.1727	1.83797	1.05061	-1.94479	0.844572	0.0108672
OZ64	1	-20.2446	2.42645	-2.8118	-2.19007	-4.57134	2.79738	2.00467	7.66225	-4.21496	-0.66226	-2.04999	3.63662	-1.35542	1.77766	-0.000619148
OZ67	1	-2.99326	0.951258	2.73097	1.3239	4.50043	2.42029	0.847169	3.09248	15.4427	-3.33809	3.67125	1.12649	3.17502	0.969613	0.000313824
OZ7	1	-23.7889	4.8109	-3.7649	1.16045	-1.72425	-1.60536	-0.120639	18.3792	-2.23245	-0.975185	-0.996168	-0.765304	-2.11864	-5.49734	0.00551055
OZ80	1	-7.82984	2.79985	3.22002	1.14958	4.26814	-0.544235	-0.618663	1.48189	6.60441	2.63581	2.37373	0.954422	2.51484	3.27999	0.00901098
OZ82	1	-28.961	4.4429	-4.87303	0.456052	-1.25949	1.82615	-0.548556	22.963	-2.06192	-2.80908	-1.10631	3.32543	-3.44546	1.66272	-0.00628218
OZ9	1	-30.3805	3.92396	-2.08609	2.58817	0.276319	1.11311	4.08283	23.4182	5.07663	1.2451	-1.57196	1.67196	-0.361618	1.64642	0.00238346
OZ105	2	10.5417	5.80183	-0.403	4.08974	2.97435	9.89168	0.219	12.4423	-6.46608	6.22373	8.54386	4.06681	6.37031	6.16022	-0.0150547
OZ112	2	-4.96328	-2.06299	1.24447	-1.5944	0.216516	-0.8515	0.911538	13.1047	-7.38808	-2.9072	-0.0738782	1.89867	1.67128	3.49439	-0.000212174
OZ120	2	-7.77764	0.0862957	0.468664	0.178094	2.48273	1.21354	0.38016	9.35292	-5.785	8.25341	0.555043	-0.226297	-0.363224	1.67962	0.0151186
OZ14	2	7.91168	5.80747	2.867	0.839234	-0.587584	3.6422	0.968238	-8.68716	2.12318	5.7366	0.395649	0.719395	0.676935	0.724463	-0.0103933
OZ144	2	5.31954	4.82166	3.84417	2.81617	5.08373	-0.832352	1.76633	-1.72493	0.810651	-0.721028	4.90158	2.60169	7.30069	6.96742	-0.0129506
OZ156	2	-2.10899	8.78994	0.427574	-0.971178	-2.59935	-0.475633	-3.15437	-9.8188	10.0775	-0.947029	-4.84831	-3.19529	-7.98252	-5.23514	0.00694031
OZ168	2	-5.65927	-4.54696	0.403458	-5.59917	-4.51725	-2.37789	-6.09248	-4.57409	-6.83504	-4.37165	-8.47259	-3.58548	-9.28473	-3.42277	0.0140258
OZ179	2	-3.21462	4.94922	0.375841	-0.398807	0.118411	-2.60719	-1.15438	9.4289	5.57501	4.80445	-3.29217	-2.39782	-5.10566	-3.05109	0.00835658
OZ18	2	-23.7295	11.612	-3.09357	-0.0639548	-5.24716	-0.299954	1.4836	15.8783	-0.907954	-1.51096	-2.8556	2.72116	-0.766998	3.25535	0.00302106
OZ181	2	0.868108	8.94367	1.81445	5.11583	2.25538	1.54187	0.476138	2.52798	8.89589	6.74914	4.19743	2.64125	4.09512	3.27243	-0.01126
OZ19	2	-10.0437	1.42799	4.03531	1.8445	1.38488	0.919525	3.18614	25.2862	0.32495	1.46297	1.82531	3.77647	4.56513	4.70295	-0.00196534
OZ194	2	-26.4738	3.54014	-0.225941	20.1371	14.6234	5.89561	-3.81148	27.553	16.2688	-0.0158884	13.7837	3.03153	13.1413	0.678246	-0.038914
OZ197	2	-3.29482	5.37443	2.84036	6.42992	7.28678	7.61018	3.78203	13.4331	12.0484	3.59374	7.84819	3.93859	11.0623	8.05172	-0.00649053
OZ198	2	2.90947	11.0418	4.52945	0.438271	0.272234	-2.77451	-1.58055	-5.10198	10.0013	-4.62071	-5.33084	-5.82677	-9.8295	-8.83034	0.000591603
OZ20	2	5.27787	-3.45571	2.92518	-0.32063	-1.40412	-0.461894	1.26006	-6.04613	8.14086	-0.909351	-2.74197	-1.43046	-4.46425	-2.34408	0.000933533
OZ203	2	-4.35517	12.8307	-0.146347	3.37714	-0.687626	-0.021399	2.23886	15.0959	4.74644	2.40076	2.93345	2.99172	2.64466	0.621655	-0.0114389
OZ209	2	8.97772	-0.934505	2.00305	-5.57239	-9.56002	1.1728	1.1463	-3.1661	1.82532	-2.10851	-3.07152	0.160115	-3.73584	-3.12178	0.00909689
OZ21	2	7.94501	11.0164	8.16412	10.7929	7.50033	7.09578	2.21473	8.85741	7.48619	8.81298	10.0511	3.83012	8.51993	6.93775	-0.0166178
OZ210	2	-5.0834	4.43007	4.67127	-1.03026	0.402311	-2.3505	4.0261	10.6891	11.0868	2.1704	-1.1636	0.640106	-0.0752686	1.86901	0.00811752
OZ212	2	4.18936	8.97272	4.62143	4.6141	-2.85801	-3.83138	3.54346	-0.676593	2.04707	4.80262	3.17318	0.513164	1.23021	-0.794038	-0.0224159
OZ213	2	8.86805	-3.33669	10.3578	6.39676	3.76502	-2.22345	3.98327	7.01483	7.22955	1.81604	6.96178	3.07546	9.073	3.02661	-0.0137304
OZ218	2	6.09729	-3.06051	-19.1679	-2.79304	-4.08196	0.559564	-15.8171	-13.2923	1.10467	-1.54239	-3.15428	-29.193	-1.87322	-32.46	0.0109039
OZ224	2	4.23584	-0.246856	0.169382	-2.69997	3.05703	-9.14359	-3.29459	3.30131	0.199113	0.932695	-5.50974	-17.3054	-15.3159	-23.5847	0.0127063
OZ232	2	-6.45241	-9.60342	4.33124	-2.96097	-1.29655	4.60041	0.689758	-0.172967	-4.62193	11.4464	-0.395407	-0.646389	2.59037	-7.04771	-0.0152544
OZ241	2	0.931381	2.70169	-3.11504	0.769659	0.734761	3.59704	-1.99255	-1.42347	1.03416	-1.65457	-0.0467458	2.27169	0.477227	1.02666	-0.00919493
OZ243	2	-5.85128	1.18464	2.16373	4.03297	2.64053	6.88338	3.68666	9.33818	1.73665	5.10837	5.9515	5.0273	9.30289	7.09298	-0.0106054
OZ260	2	6.27453	-5.2177	-1.71783	-3.58004	-1.49348	-5.63349	-0.219772	-7.86267	-12.9342	-4.02326	6.86268	-6.09511	1.29037	-8.5029	-0.000500157
OZ266	2	-39.9324	16.1828	-21.5854	-22.0773	-25.1455	-19.4039	-10.65	2.82058	-16.4355	-4.8868	-21.196	-10.495	-24.9627	-25.3789	-0.000154553
OZ286	2	-6.08544	-3.57207	-0.505649	-0.242654	-1.46552	2.62441	2.26604	8.9573	1.52003	-0.447269	-0.436317	1.01347	1.24283	2.86682	0.0207534
OZ304	2	10.7143	5.75337	2.19619	2.42297	4.561	2.25143	-1.64833	-1.6892	5.92375	6.61994	3.6571	1.27089	7.00209	6.4979	-0.0149642
OZ308	2	3.36863	1.12163	2.39993	1.61676	3.83438	1.04045	1.46262	4.41105	1.0771	2.3744	3.44495	0.170646	2.68949	-1.13704	-0.00441613
OZ36	2	-2.32353	-0.422236	-3.30516	-4.81568	-4.00056	-7.7107	-3.05252	-3.60519	2.76528	1.45415	-11.3767	-6.33954	-17.1204	-9.30966	0.00880641
OZ39	2	-4.89756	0.333419	-2.03508	0.486621	-2.75266	4.4782	-0.172419	-1.46975	7.3126	-0.460341	0.0876158	2.98158	-0.831344	0.216331	-0.00325734
OZ43	2	-12.0012	-0.74944	-3.79438	-1.92951	-3.43043	-3.1889	-1.52958	17.2481	4.30157	-1.27358	-2.38715	0.43866	-2.31291	-3.49168	-0.000825669
OZ47	2	2.98007	3.04873	-1.1743	0.117865	0.656398	-1.09401	0.781941	8.43879	0.567855	-6.16648	-2.69474	0.774165	0.0790751	1.20703	0.00595464
OZ50	2	6.0937	-0.647429	1.92547	2.96276	5.29856	6.56936	2.89235	-3.29558	3.39189	3.12104	2.72184	1.81105	1.94994	2.06793	-0.00453575
OZ52	2	14.2457	5.19308	-3.23231	-0.723753	-0.591328	-5.68348	0.0848718	-2.16678	-0.12655	-1.81531	-2.95479	-2.37062	-5.49503	-6.31722	-0.00175542
OZ55	2	3.41291	5.9858	-0.00134521	-1.86365	2.11124	0.849954	-2.19232	-5.70391	-6.25765	0.325017	-4.2372	0.930064	-1.09961	4.12955	0.00828063
OZ56	2	-9.56251	8.38896	0.579884	2.8351	4.55175	1.19261	1.97797	12.4736	5.77851	-3.16927	2.49012	3.51444	5.89467	5.65433	-0.00354136
OZ74	2	-0.0435163	-7.50208	-3.07583	-5.37481	-10.533	4.34529	-3.21797	-17.6402	-4.80597	-1.99068	-4.58902	3.0724	-4.63052	2.1814	0.00955708
OZ75	2	8.25747	0.837685	3.72459	2.26484	4.39664	1.19995	2.37971	-10.0919	6.23265	3.75632	4.91959	1.4176	3.77358	3.53085	-0.000107261
OZ79	2	5.22105	7.1532	1.43316	0.679863	3.60929	-0.0373802	-1.57497	9.07193	-7.51797	-2.98399	0.822158	-0.153085	0.351565	3.46513	0.0157227
OZ86	2	-9.14548	2.8052	-0.339986	-2.17327	1.55138	-4.57886	-3.23659	12.0074	0.288438	-2.22936	-7.19615	-4.71891	-10.2444	-4.97981	0.00883333
OZ91	2	-12.1656	-9.45092	-1.99916	-4.16867	-2.39097	1.77702	0.618351	1.08197	-14.9236	-10.5979	-3.17228	2.5609	-0.875412	4.389	0.0109219
OZ98	2	-4.48328	-3.9925	-4.41438	-3.21015	-3.96495	-2.73311	-0.175456	-0.279404	-8.45205	-4.01297	1.36838	3.89297	6.10226	6.53213	0.0137338

## Sheet: SupplementaryFigure3
Timepoint	Randomization	CD4Tnv	CD4Tmem	Bmem	Bnv	Treg	CD8Tmem	CD8Tnv	NK	Mono
Baseline	1	0.116908	0.203676	0.0370349	0.0944035	0.0250088	0.25879	0.00201149	0.0644209	0.144612
Baseline	1	0	0.120027	0.0366113	0.0760768	0.014354	0.344663	0.0700253	0.0638575	0.227592
Baseline	1	0.0774585	0.210269	0.0299941	0.0664077	0.0149839	0.298492	0	0.0895322	0.174926
Baseline	1	0	0.0835493	0.0318052	0.0160729	7.17095614634275E-05	0.418183	0	0.187036	0.238983
Baseline	1	0.120298	0.198468	0.0204253	0.0815507	0.0271648	0.150166	0.112267	0.051873	0.18632
Baseline	1	0.075843	0.145758	0.0398799	0.110163	0.0296696	0.158725	0.0542621	0.0762245	0.215867
Baseline	1	0.146739	0.235861	0.0158428	0.0438633	0	0.0206293	0.0351188	0.0819689	0.37797
Baseline	1	0.126269	0.108802	0.0166694	0.0339462	0.0182254	0.0759403	0.0610702	0.0643379	0.419402
Baseline	1	0.0704716	0.190477	0.0561214	0.0330175	0.0213321	0.11781	0.0856687	0.0832028	0.300939
Baseline	1	0.0928984	0.142868	0.0322159	0.0613396	0.0115429	0.273092	0.02589	0.0895098	0.214185
Baseline	1	0.0223659	0.165324	0.00339769	0.25664	0.0199477	0.173854	0.00587801	0.109292	0.199097
Baseline	1	0.0806666	0.184952	0.0271869	0.0670884	0.0271629	0.248407	0.0439192	0.0946301	0.157182
Baseline	1	0.039928	0.148427	0.0164892	0.0928297	0.017641	0.293754	0.0282154	0.0464925	0.24337
Baseline	1	0.117099	0.136798	0.0427148	0.0695038	0.0417925	0.103395	0.102417	0.0810578	0.218199
Baseline	1	0.0167295	0.0573939	0.0192176	0.0372814	0.0260884	0.55317	0	0.100248	0.178242
Baseline	1	0.0499391	0.102252	0.0237023	0.0622546	0.0234806	0.404608	0	0.165687	0.146193
Baseline	1	0.115219	0.197569	0.041173	0.027598	0.0106333	0.198006	0.0648443	0.16803	0.13826
Baseline	1	0.0502362	0.206037	0.0148159	0.118283	0.00438971	0.21877	0.00881773	0.117469	0.217239
Baseline	1	0.210229	0.156859	0.0415049	0.121893	0.0362413	0.157149	0.0759784	0.0325666	0.102888
Baseline	1	0.142715	0.163861	0.107183	0.085332	0.0233022	0.0403885	0.141053	0.0743562	0.163827
Baseline	1	0.208689	0.0888489	0.0246937	0.0449596	0.0241808	0.302043	0.0402909	0.0883832	0.144841
Baseline	1	0.206101	0.157	0.02159	0.039845	0.0204481	0.0840092	0.067207	0.0612596	0.259177
Baseline	1	0.0227449	0.0957661	0.00705093	0.0152377	0.00761663	0.471392	0	0.121826	0.252776
Baseline	1	0.109685	0.0882476	0.0365858	0.0372248	0.043014	0.0827158	0.146914	0.0877251	0.293546
Baseline	1	0.0526516	0.137392	0.0387008	0.115008	0.0314435	0.210742	0.0423759	0.0875815	0.223963
Baseline	1	0.0400407	0.188031	0.022131	0.0243789	0.00536979	0.284328	0.013314	0.102893	0.129536
Baseline	1	0.101227	0.126839	0.0372508	0.118212	0.0340212	0.147207	0.0506257	0.0764987	0.15569
Baseline	1	0.0356864	0.0518851	0.0110096	0.0768129	0.0181074	0.385786	0	0.136706	0.254893
Baseline	1	0.154607	0.127402	0.0294136	0.108568	0.0336811	0.0722673	0.193557	0.0672652	0.143764
Baseline	1	0.154758	0.0561103	0.0537516	0.0379354	0.0459713	0.127634	0.105016	0.0631297	0.299817
Baseline	1	0.0226963	0.0591542	0.0192576	0.0520295	0.0367621	0.092893	0.101395	0.0628754	0.486566
Baseline	1	0.0937055	0.186471	0.0455768	0.0307716	0.0116076	0.194588	0.0603732	0.143414	0.184433
Baseline	1	0.0710701	0.0943953	0.0225932	0.0383448	0.0346174	0.125591	0.073584	0.0732403	0.309424
Baseline	1	0.0605159	0.104159	0.0408142	0.085976	0.0463509	0.205482	0.133007	0.0377746	0.216196
Baseline	1	0.0339198	0.101805	0.0262268	0.0306822	0.0277286	0.0401482	0.0221889	0.0207311	0.082314
Baseline	1	0.00692899	0.152853	0.00754411	0.208331	0.0236842	0.195391	0.0201637	0.16757	0.188559
Baseline	1	0.0226657	0.0830502	0.0133474	0.0678468	0.00937086	0.432689	0	0.201462	0.144614
Baseline	1	0.0849634	0.164493	0.0257161	0.0332628	0.0319634	0.157343	0.104506	0.0846901	0.25593
Baseline	1	0.0552295	0.0202403	0.0087659	0.0968646	0.0247334	0.284233	0.0665308	0.098066	0.31069
Baseline	1	0.10222	0.0673201	0.0130987	0.0257744	0.0353253	0.212809	0.0173141	0.0611478	0.397601
Baseline	1	0.141594	0.172048	0.0267866	0.104386	0.0214653	0.1438	0.0850677	0.0854127	0.161104
Baseline	1	0.0709327	0.197686	0.0225453	0.0700077	0.00727796	0.325026	0	0.10633	0.16518
Baseline	1	0.0199438	0.0651508	0.0211969	0.0857624	0.0257011	0.0839925	0.0129361	0.0511872	0.315793
Baseline	1	0.0269763	0.154265	0.0193177	0.0421025	0.0024739	0.481975	0	0.0957726	0.150706
Baseline	1	0.0571988	0.142832	0.0322393	0.105556	0.0399196	0.102067	0.0553354	0.0782105	0.271276
Week32	1	0	0.0655572	0.0529127	0.0837103	0.0502218	0.306158	0.063829	0.0715053	0.186209
Week32	1	0.0532004	0.205997	0.0415023	0.0725245	0.0316389	0.217424	0.0415414	0.0685295	0.217258
Week32	1	0.0678317	0.165424	0.0182642	0.0554432	0.0326356	0.0545253	0.121448	0.0248606	0.303907
Week32	1	0.266092	0.0955302	0.0257958	0.0799713	0.0172909	0.203613	0.0607321	0.0819038	0.122234
Week32	1	0.123603	0.161518	0.012821	0.0720765	0.00944641	0.315467	0.0356049	0.0843891	0.159374
Week32	1	0.0108977	0.20339	0.0158961	0.0484121	0.0196669	0.305393	0.0712346	0.0645241	0.221403
Week32	1	0.10583	0.251311	0.0599669	0.0419357	0.0183054	0.213615	0.0790854	0.0734783	0.101168
Week32	1	0.0890923	0.200113	0.0740328	0.0606118	0.0415825	0.175216	0.0472946	0.101184	0.0837787
Week32	1	0.160157	0.245868	0.0374698	0.122621	0.0168008	0.121261	0.0238768	0.0373099	0.179448
Week32	1	0.248404	0.100346	0.0227092	0.0517363	0.0291063	0.121871	0.0587691	0.0421538	0.234552
Week32	1	0.0262736	0.046567	0.00461398	0.156176	0.00841179	0.544092	0	0.0604664	0.137507
Week32	1	0.0214679	0.0745446	0.0128182	0.0638322	0.00786364	0.334006	0	0.105182	0.310564
Week32	1	0.0322099	0.142289	0.0141312	0.0807179	0.0210507	0.250972	0.0804208	0.195697	0.136897
Week32	1	0.0829142	0.170157	0.042279	0.0734609	0.0243487	0.173582	0.0264057	0.0731008	0.248322
Week32	1	0.210307	0.0889963	0.0332115	0.0468691	0.0364973	0.0528955	0.215956	0.0527818	0.223104
Week32	1	0.186167	0.170567	0.0292935	0.138234	0.0159209	0.106813	0.139892	0.054089	0.0927337
Week32	1	0.0277739	0.152278	0.0139939	0.0328317	0	0.373951	0.00338213	0.0867673	0.277021
Week32	1	0.167269	0.138351	0.0243767	0.051103	0.0233867	0.142312	0.0790069	0.0704009	0.249337
Week32	1	0.0618986	0.102224	0.0199687	0.142554	0.0402468	0.339689	0.00335557	0.0595134	0.186667
Week32	1	0.0429178	0.203796	0.0432866	0.0105304	0.0302178	0.295965	0.0274613	0.0837656	0.209066
Week32	1	0.101798	0.055036	0.0312587	0.0404824	0.0334248	0.0889745	0.160489	0.138047	0.296704
Week32	1	0.214842	0.162704	0.0308802	0.0946019	0.0298738	0.136816	0.10167	0.0758272	0.0902155
Week32	1	0.0170449	0.158145	0.0166324	0.00984407	0.0123946	0.353817	0	0.236987	0.182454
Week32	1	0.0237373	0.116507	0.0356126	0.0989103	0.025812	0.187941	0.176345	0.112436	0.16499
Week32	1	0.0967142	0.191793	0.0222991	0.135091	0.0264433	0.162209	0.0218545	0.0844946	0.206306
Week32	1	0.0980149	0.100248	0.0260004	0.0484069	0.0196876	0.208118	0.0409521	0.0811825	0.274947
Week32	1	0.0199603	0.132237	0.0125296	0.0422694	0.000587542	0.50817	0	0.124408	0.136544
Week32	1	0.0134022	0.0307512	0.0233296	0.0414458	0.0283488	0.616325	0	0.127452	0.111063
Week32	1	0.201296	0.157582	0.0252755	0.0625763	0.0258187	0.0208717	0.136215	0.0665418	0.231991
Week32	1	0.137105	0.190264	0.0457984	0.0662547	0.0359716	0.122616	0.129453	0.0926078	0.11542
Week32	1	0.161288	0.106447	0.0208333	0.145912	0.0351416	0.15596	0.14015	0.0954128	0.0873445
Week32	1	0.0308649	0.192839	0.0266278	0.0465692	0	0.475918	0	0.101663	0.0926308
Week32	1	0.0994039	0.13335	0.0378194	0.0630551	0.0255727	0.109513	0.0417306	0.0617603	0.375975
Week32	1	0.0566543	0.118067	0.0135739	0.00595737	0.00316577	0.355413	0	0.118373	0.17902
Week32	1	0.313326	0.090135	0.016008	0.0619894	0.0190062	0.0769329	0.159082	0.100434	0.138817
Week32	1	0.155374	0.176256	0.0595743	0.0561776	0.023054	0.163677	0.123454	0.0437006	0.149301
Week32	1	0.155916	0.216821	0.0373517	0.132112	0.0237533	0.154882	0.020835	0.0461931	0.145611
Week32	1	0.202175	0.147501	0.0514896	0.0504087	0.026781	0.113237	0.0579179	0.122601	0.157281
Week32	1	0.24248	0.0845935	0.0337851	0.0388897	0.0441016	0.0178724	0.22547	0.0272736	0.246966
Week32	1	0.0415641	0.0516337	0.00657082	0.0273159	0.0098437	0.577419	0	0.175009	0.108737
Week32	1	0.0739104	0.0986295	0.0117457	0.0759959	0.0256365	0.345662	0	0.0614443	0.241197
Week32	1	0.0466168	0.0277821	0.00465837	0.0588808	0.0155439	0.435671	0.0329138	0.113376	0.254979
Week32	1	0.0192272	0.0988025	0.0198464	0.168202	0.0142579	0.242845	0.0243975	0.0721816	0.288134
Week32	1	0.11518	0.165146	0.0147769	0.0286027	0.0128281	0.160803	0.0314344	0.0487903	0.368584
Week32	1	0.163655	0.163259	0.0281014	0.105473	0.018311	0.148345	0.142279	0.0723726	0.0961671
Baseline	2	0.0270119	0.188414	0.0331982	0.0444262	0.0103523	0.395288	0	0.123176	0.111011
Baseline	2	0.0588865	0.208828	0.0293523	0.0458836	0.03591	0.118991	0.103115	0.0379774	0.269869
Baseline	2	0.0446552	0.228661	0.0099653	0.0715922	0.0115607	0.0952297	0.0597929	0.0718219	0.347057
Baseline	2	0.0480298	0.129567	0.0253896	0.0849052	0.0550259	0.229927	0.131303	0.0252039	0.157361
Baseline	2	0.0829135	0.133036	0.0254109	0.117937	0.0442934	0.0932534	0.0969491	0.0754535	0.283071
Baseline	2	0.0498151	0.126588	0.0346441	0.0838525	0.0236883	0.273322	0.0329471	0.0845584	0.238971
Baseline	2	0.176341	0.327947	0.0427818	0.0441685	0.00289983	0.0685769	0.0326149	0.0346224	0.212678
Baseline	2	0	0.0780433	0.0876648	0.0893026	0.052553	0.274924	0.0685538	0.0907165	0.177981
Baseline	2	0.203649	0.188693	0.0230648	0.0363983	0.0308385	0.00587921	0.0518494	0.105503	0.289436
Baseline	2	0.095583	0.0605886	0.00579418	0.0378053	0.0131432	0.262626	0.00895689	0.0634418	0.333663
Baseline	2	0.138661	0.202976	0.0263116	0.142244	0.0276246	0.152918	0.0239277	0.0468735	0.18369
Baseline	2	0.0248054	0.000933083	0	0.143929	0.0225073	0.489035	0	0.083995	0.215392
Baseline	2	0.233064	0.222258	0.0364496	0.0751815	0.0317229	0.0933173	0.0723761	0.0617682	0.109221
Baseline	2	0.013915	0.0970846	0.0238196	0.0494032	0.0172866	0.279303	0	0.0478572	0.402846
Baseline	2	0.00437736	0.0421888	0.0117292	0.0202684	0.0331522	0.21597	0	0.14778	0.440679
Baseline	2	0.121134	0.149513	0.0264746	0.0790738	0.0399206	0.0779592	0.060089	0.245133	0.146879
Baseline	2	0.166365	0.103745	0.0274174	0.129654	0.0468141	0.118201	0.149294	0.0882363	0.10927
Baseline	2	0.019524	0.00144446	0.0204342	0.130425	0.0446801	0.285441	0	0.182165	0.265017
Baseline	2	0.0470852	0.210661	0.0326754	0.0338079	0.0170837	0.261802	0.0309534	0.0505755	0.251633
Baseline	2	0.147133	0.100516	0.0246442	0.0771686	0.0349038	0.119901	0.0399711	0.0320092	0.357198
Baseline	2	0.0101766	0.0485534	0	0.191473	0.0198	0.437432	0	0.0725569	0.202546
Baseline	2	0.0271032	0.247827	0.0296732	0.0405573	0.00146501	0.202165	0.0290461	0.206749	0.156897
Baseline	2	0.0726751	0.29261	0.042056	0.125436	0.0161103	0.179333	0.0330178	0.07544	0.108018
Baseline	2	0.0626436	0.0138186	0.042806	0.104091	0.0333967	0.335498	0.0636883	0.0912443	0.21133
Baseline	2	0.0636604	0.13674	0.0194413	0.0672648	0.0318852	0.0598179	0.114748	0.036254	0.331055
Baseline	2	0.0171741	0.256969	0.033693	0.0432683	0.00102495	0.264496	0.016309	0.161644	0.158275
Baseline	2	0.0705373	0.262212	0.0517009	0.0681213	0.0366811	0.179259	0.0617126	0.0598279	0.170829
Baseline	2	0.14453	0.123657	0.0370914	0.0740969	0.0273663	0.102093	0.112581	0.0773204	0.238673
Baseline	2	0.253533	0.20324	0.0304095	0.0506708	0.0249393	0.203402	0.0495056	0.0782981	0.0512345
Baseline	2	0.102758	0.101609	0.00791274	0.17915	0.0312077	0.207352	0	0.109022	0.182351
Baseline	2	0.0594671	0.267375	0.0371548	0.184551	0.0227558	0.198801	0.0175706	0.0679649	0.0933458
Baseline	2	0.0128821	0.186486	0.0100241	0.0335575	0.0151698	0.355754	0.0626265	0.102589	0.201662
Baseline	2	0.0522037	0.195672	0.0326427	0.0448059	0.0256132	0.217089	0.0541042	0.0433214	0.270216
Baseline	2	0.0710237	0.186773	0.0350115	0.0597012	0.0193371	0.204147	0.0303454	0.213902	0.133
Baseline	2	0.136475	0.243666	0.0426225	0.034846	0.0289061	0.111848	0.0666597	0.0786499	0.191682
Baseline	2	0.0395917	0.135543	0.0164283	0.0844238	0	0.554989	0	0.0695017	0.0843749
Baseline	2	0.0464214	0.099862	0.028914	0.0628564	0.0116015	0.340101	0.0269469	0.0713069	0.248606
Baseline	2	0.0316123	0.0684458	0.0118067	0.0720707	0.00582745	0.426183	0	0.125822	0.239893
Baseline	2	0.168064	0.141675	0.0160739	0.169273	0.029877	0.0846844	0.200037	0.0648936	0.0758393
Week32	2	0.108888	0.123544	0.0262813	0.0258043	0.0178529	0.131094	0.0297964	0.10266	0.335129
Week32	2	0.0268846	0.105876	0.016616	0.0177734	0.0219135	0.230665	0.00654385	0.15713	0.378838
Week32	2	0.0572926	0.143426	0.0184262	0.101589	0.0185338	0.214638	0.0706647	0.0590913	0.262698
Week32	2	0.0992584	0.228753	0.0593149	0.044444	0.0208604	0.226783	0.0702941	0.0839518	0.0921438
Week32	2	0.0363415	0	0	0.0162668	0.0176925	0.561681	0	0.153633	0.210259
Week32	2	0.306055	0.173046	0.0282297	0.0486594	0.0302819	0.0389915	0.157989	0.0438377	0.107908
Week32	2	0.128451	0.111405	0.0143381	0.014156	0.0247338	0.222298	0.0655948	0.0733198	0.298835
Week32	2	0.179681	0.0909309	0.018994	0.0345783	0.0295313	0.050016	0.0760096	0.0312106	0.398475
Week32	2	0.0429398	0.294478	0.0184403	0.0432976	0.0107582	0.20504	0.0568303	0.106036	0.18317
Week32	2	0.0965175	0.103602	0.0294654	0.0465749	0.0187562	0.304844	0	0.107356	0.249633
Week32	2	0.132004	0.106557	0.0273724	0.0508025	0.0230154	0.315842	0	0.0988141	0.197666
Week32	2	0.000788874	0.0343868	0.00883352	0.0342955	0.0241662	0.239716	0	0.204223	0.324837
Week32	2	0.0195336	0.261299	0.0262677	0.0239149	0.00761896	0.323333	0.0289151	0.0870601	0.152328
Week32	2	0.124204	0.326667	0.0555576	0.0741006	0.0126085	0.0492649	0.0631942	0.0535769	0.180531
Week32	2	0.0202909	0.171196	0.0133892	0.0582613	0.0239373	0.276017	0.067441	0.0768593	0.22198
Week32	2	0.1431	0.110624	0.0308359	0.0587651	0.0207275	0.187738	0.0648038	0.0655838	0.242517
Week32	2	0.253992	0.186036	0.0250483	0.04646	0.0249457	0.113451	0.0585834	0.0645897	0.191574
Week32	2	0.208006	0.207091	0.0310053	0.0613374	0.00767519	0.0697298	0.0779086	0.0861357	0.230837
Week32	2	0.104305	0.205258	0.0310685	0.1648	0.0314195	0.165845	0.0208583	0.111002	0.107353
Week32	2	0.0508197	0.199886	0.0318185	0.142524	0.0268742	0.289881	0.00246363	0.10453	0.0998828
Week32	2	0.136038	0.115308	0.0307602	0.0610167	0.0334175	0.237622	0.0933843	0.124587	0.115245
Week32	2	0.0872338	0.0729613	0.0312967	0.0948135	0.0287088	0.105669	0.110119	0.0654585	0.266201
Week32	2	0.109586	0.193704	0.0152501	0.0466969	0.0118447	0.184348	0.0222609	0.130478	0.239882
Week32	2	0.0331175	0.14576	0.0172352	0.076692	0.0143818	0.219029	0.0861696	0.173246	0.180345
Week32	2	0.123649	0.0848052	0.0352687	0.0607791	0.0519829	0.217411	0.0826618	0.118764	0.162641
Week32	2	0.0731757	0.106374	0.0127915	0.0228888	0.0124114	0.194775	0.00343967	0.133575	0.281395
Week32	2	0.0319744	0.178974	0.0365263	0.0964888	0.0167961	0.327938	0.0181314	0.088956	0.174441
Week32	2	0.0662627	0.0897668	0.0126933	0.0847408	0.0211241	0.188536	0.0800092	0.0945879	0.315178
Week32	2	0.0343784	0.12523	0.0321047	0.0456316	0.0159538	0.159633	0.031224	0.0725109	0.409938
Week32	2	0.0903709	0.178401	0.0170333	0.0826969	0.0126025	0.319272	0	0.0671472	0.198897
Week32	2	0.137759	0.115818	0.0261213	0.0814967	0.0241584	0.173944	0.0603559	0.0811001	0.258182
Week32	2	0.0168907	0.0534753	8.71448766792946E-05	0.091278	0.0145702	0.297552	0.01518	0.0412264	0.40215
Week32	2	0.140375	0.0596229	0.0425086	0.0491567	0.0345054	0.0557214	0.210668	0.0796991	0.273105
Week32	2	0.0888628	0.293591	0.0306884	0.12122	0.027778	0.15786	0.048484	0.0678313	0.0930525
Week32	2	0	0.030997	0.00386561	0.173161	0.0183891	0.559904	0	0.0994875	0.100816
Week32	2	0.0111365	0.17845	0.0273571	0.0538111	0	0.488786	0	0.102669	0.123306
Week32	2	0.117029	0.278004	0.0250395	0.0469528	0.011217	0.195664	0.0382359	0.10377	0.125506
Week32	2	0.118818	0.200779	0.00981789	0.0233364	0	0.242017	0.00643951	0.159961	0.193312
Week32	2	0.138113	0.117367	0.0447763	0.0860863	0.0424898	0.140442	0.113227	0.0806435	0.18625
